# Supplementary material for: Meta-analysis of the impact of future climate change on the area of woody plant habitats in China
Source: Front Plant Sci. 2023 Mar 15;14:1139739. doi: 10.3389/fpls.2023.1139739 (PMC10050603; doi:10.3389/fpls.2023.1139739)
Supplement: Supplementary file 2 [file Table_1.xlsx]

## Sheet: Sheet1
id	reference	species	familia	genus	Distribution	Floristic region	Plant life form	AUC	CO2	Other	ALT	SLO	BIO01	BIO02	BIO03	BIO04	BIO05	BIO06	BIO07	BIO09	BIO10	BIO11	BIO12	BIO13	BIO14	BIO15	BIO16	BIO17	BIO18	BIO19	current_n	current_mean	current_sd	future_n	future_mean	future_sd
1	WeiLiu at al,2021	Paeoniajishanensis	Paeoniaceae	Paeonia	The overall suitable region area	8	shrub	0.994	RCP4.5	0.341772	0.166139	0	0	0	0	0	0	0.19462	0	0	0	0	0.297468	0	0	0	0	0	0	0	44	159700	15970	44	165000	16500
2	WeiLiu at al,2021	Paeoniajishanensis	Paeoniaceae	Paeonia	The overall suitable region area	8	shrub	0.994	RCP8.5	0.341772	0.166139	0	0	0	0	0	0	0.19462	0	0	0	0	0.297468	0	0	0	0	0	0	0	44	159700	15970	44	164400	16440
3	WeiLiu at al,2021	Paeoniajishanensis	Paeoniaceae	Paeonia	The overall suitable region area	8	shrub	0.994	RCP4.5	0.341772	0.166139	0	0	0	0	0	0	0.19462	0	0	0	0	0.297468	0	0	0	0	0	0	0	44	159700	15970	44	164100	16410
4	WeiLiu at al,2021	Paeoniajishanensis	Paeoniaceae	Paeonia	The overall suitable region area	8	shrub	0.994	RCP8.5	0.341772	0.166139	0	0	0	0	0	0	0.19462	0	0	0	0	0.297468	0	0	0	0	0	0	0	44	159700	15970	44	158200	15820
5	Haoxiang Zhao,2021	Cathayaargyrophylla	Pinaceae	Cathaya	The overall suitable region area	15	tree	0.972	SSP126	0	0	0	0	0.238961	0	0	0	0	0	0	0	0	0	0	0.761039	0	0	0	0	0	61	996700	99670	61	782200	78220
6	Haoxiang Zhao,2021	Cathayaargyrophylla	Pinaceae	Cathaya	The overall suitable region area	15	tree	0.972	SSP245	0	0	0	0	0.238961	0	0	0	0	0	0	0	0	0	0	0.761039	0	0	0	0	0	61	996700	99670	61	599100	59910
7	Haoxiang Zhao,2021	Cathayaargyrophylla	Pinaceae	Cathaya	The overall suitable region area	15	tree	0.972	SSP585	0	0	0	0	0.238961	0	0	0	0	0	0	0	0	0	0	0.761039	0	0	0	0	0	61	996700	99670	61	548800	54880
8	Haoxiang Zhao,2021	Metasequoiaglyptostroboides	Cupressaceae	Metasequoia	The overall suitable region area	15	tree	0.93	SSP126	0	0	0	0	0	0	0	0	0.409722	0	0	0	0	0.590278	0	0	0	0	0	0	0	97	2659100	265910	97	2977800	297780
9	Haoxiang Zhao,2021	Metasequoiaglyptostroboides	Cupressaceae	Metasequoia	The overall suitable region area	15	tree	0.93	SSP245	0	0	0	0	0	0	0	0	0.409722	0	0	0	0	0.590278	0	0	0	0	0	0	0	97	2659100	265910	97	3262500	326250
10	Haoxiang Zhao,2021	Metasequoiaglyptostroboides	Cupressaceae	Metasequoia	The overall suitable region area	15	tree	0.93	SSP585	0	0	0	0	0	0	0	0	0.409722	0	0	0	0	0.590278	0	0	0	0	0	0	0	97	2659100	265910	97	3742300	374230
11	Haoxiang Zhao,2021	Taiwaniacryptomerioides	Cupressaceae	Taiwania	The overall suitable region area	15	tree	0.944	SSP126	0	0	0	0	0	0	0	0	0	0	0	0	0	0	0	1	0	0	0	0	0	112	2112200	211220	112	1995000	199500
12	Haoxiang Zhao,2021	Taiwaniacryptomerioides	Cupressaceae	Taiwania	The overall suitable region area	15	tree	0.944	SSP245	0	0	0	0	0	0	0	0	0	0	0	0	0	0	0	1	0	0	0	0	0	112	2112200	211220	112	1958300	195830
13	Haoxiang Zhao,2021	Taiwaniacryptomerioides	Cupressaceae	Taiwania	The overall suitable region area	15	tree	0.944	SSP585	0	0	0	0	0	0	0	0	0	0	0	0	0	0	0	1	0	0	0	0	0	112	2112200	211220	112	1578700	157870
166	Jiaqi Huang et al,2020	Spathodeacampanulata	Bignoniaceae	Spathodea	The overall suitable region area	6	tree	0.922	RCP2.6	0	0	0	0	0	0	0	0	0.546649	0	0	0	0	0	0.453351	0	0	0	0	0	0	583	867065	86706.5	583	1.08769e+06	108769
167	Jiaqi Huang et al,2020	Spathodeacampanulata	Bignoniaceae	Spathodea	The overall suitable region area	6	tree	0.922	RCP8.5	0	0	0	0	0	0	0	0	0.546649	0	0	0	0	0	0.453351	0	0	0	0	0	0	583	867065	86706.5	583	1.5453e+06	154530
683	Jiaqi Huang et al,2020	Spathodeacampanulata	Bignoniaceae	Spathodea	The highly suitable region area	6	tree	0.922	RCP2.6	0	0	0	0	0	0	0	0	0.546649	0	0	0	0	0	0.453351	0	0	0	0	0	0	583	9634.06	963.406	583	12524.3	1252.43
17	Haoxiang Zhao,2021	Davidiainvolucrata	Cornaceae	Davidia	The overall suitable region area	15	tree	0.964	SSP126	0	0	0	0	0	0	0	0	0	0	0.175182	0	0	0	0	0.636253	0	0.188564	0	0	0	72	1559300	155930	72	1626500	162650
18	Haoxiang Zhao,2021	Davidiainvolucrata	Cornaceae	Davidia	The overall suitable region area	15	tree	0.964	SSP245	0	0	0	0	0	0	0	0	0	0	0.175182	0	0	0	0	0.636253	0	0.188564	0	0	0	72	1559300	155930	72	1792300	179230
19	Haoxiang Zhao,2021	Davidiainvolucrata	Cornaceae	Davidia	The overall suitable region area	15	tree	0.964	SSP585	0	0	0	0	0	0	0	0	0	0	0.175182	0	0	0	0	0.636253	0	0.188564	0	0	0	72	1559300	155930	72	1535900	153590
20	Haoxiang Zhao,2021	Alsophilaspinulosa	Cyatheaceae	Alsophila	The overall suitable region area	2	tree	0.959	SSP126	0	0	0	0	0.130273	0	0	0	0	0	0	0	0	0	0	0	0	0	0.869727	0	0	111	1552000	155200	111	1601500	160150
21	Haoxiang Zhao,2021	Alsophilaspinulosa	Cyatheaceae	Alsophila	The overall suitable region area	2	tree	0.959	SSP245	0	0	0	0	0.130273	0	0	0	0	0	0	0	0	0	0	0	0	0	0.869727	0	0	111	1552000	155200	111	1729400	172940
22	Haoxiang Zhao,2021	Alsophilaspinulosa	Cyatheaceae	Alsophila	The overall suitable region area	2	tree	0.959	SSP585	0	0	0	0	0.130273	0	0	0	0	0	0	0	0	0	0	0	0	0	0.869727	0	0	111	1552000	155200	111	1737000	173700
684	Jiaqi Huang et al,2020	Spathodeacampanulata	Bignoniaceae	Spathodea	The highly suitable region area	6	tree	0.922	RCP8.5	0	0	0	0	0	0	0	0	0.546649	0	0	0	0	0	0.453351	0	0	0	0	0	0	583	9634.06	963.406	583	8670.65	867.065
14	Haoxiang Zhao,2021	Parashoreachinensis	Dipterocarpaceae	Parashorea	The overall suitable region area	7	tree	0.981	SSP126	0	0	0	0.231138	0	0	0.271856	0	0	0	0	0	0	0	0	0.154491	0	0	0	0.342515	0	20	916900	91690	20	883700	88370
15	Haoxiang Zhao,2021	Parashoreachinensis	Dipterocarpaceae	Parashorea	The overall suitable region area	7	tree	0.981	SSP245	0	0	0	0.231138	0	0	0.271856	0	0	0	0	0	0	0	0	0.154491	0	0	0	0.342515	0	20	916900	91690	20	880300	88030
26	Shuming Chao et al,2022	Ulmuspumila	Ulmaceae	Ulmus	The overall suitable region area	8	tree	0.921	RCP2.6	0	0	0	0	0	0	0.618778	0	0	0	0	0	0	0.199095	0	0	0.182127	0	0	0	0	210	2278500	227850	210	2960300	296030
27	Shuming Chao et al,2022	Ulmuspumila	Ulmaceae	Ulmus	The overall suitable region area	8	tree	0.921	RCP2.6	0	0	0	0	0	0	0.618778	0	0	0	0	0	0	0.199095	0	0	0.182127	0	0	0	0	210	2278500	227850	210	2745600	274560
28	Shuming Chao et al,2022	Ulmuspumila	Ulmaceae	Ulmus	The overall suitable region area	8	tree	0.921	RCP6.0	0	0	0	0	0	0	0.618778	0	0	0	0	0	0	0.199095	0	0	0.182127	0	0	0	0	210	2278500	227850	210	2759000	275900
29	Shuming Chao et al,2022	Ulmuspumila	Ulmaceae	Ulmus	The overall suitable region area	8	tree	0.921	RCP6.0	0	0	0	0	0	0	0.618778	0	0	0	0	0	0	0.199095	0	0	0.182127	0	0	0	0	210	2278500	227850	210	2815900	281590
30	Xiaofen Zhou,2021	Firmianadanxiaensis	Malvaceae	Firmiana	The overall suitable region area	14(SH)	tree	0.998	RCP2.6	0	0	0	0.184729	0	0	0	0	0	0	0	0	0	0	0	0	0	0	0	0	0.815271	33	144347	14434.7	33	156043	15604.3
31	Xiaofen Zhou,2021	Firmianadanxiaensis	Malvaceae	Firmiana	The overall suitable region area	14(SH)	tree	0.998	RCP4.5	0	0	0	0.184729	0	0	0	0	0	0	0	0	0	0	0	0	0	0	0	0	0.815271	33	144347	14434.7	33	137754	13775.4
32	Xiaofen Zhou,2021	Firmianadanxiaensis	Malvaceae	Firmiana	The overall suitable region area	14(SH)	tree	0.998	RCP8.5	0	0	0	0.184729	0	0	0	0	0	0	0	0	0	0	0	0	0	0	0	0	0.815271	33	144347	14434.7	33	122628	12262.8
33	Xiaolong Zhang ei al,2021	Rosapersic	Rosaceae	Rosa	The overall suitable region area	8	shrub	0.993	SSP126	0	0	0.14881	0	0	0	0	0	0	0	0	0	0	0	0	0.85119	0	0	0	0	0	45	198500	19850	45	167800	16780
34	Xiaolong Zhang ei al,2021	Rosapersic	Rosaceae	Rosa	The overall suitable region area	8	shrub	0.993	SSP245	0	0	0.14881	0	0	0	0	0	0	0	0	0	0	0	0	0.85119	0	0	0	0	0	45	198500	19850	45	161100	16110
35	Xiaolong Zhang ei al,2021	Rosapersic	Rosaceae	Rosa	The overall suitable region area	8	shrub	0.993	SSP585	0	0	0.14881	0	0	0	0	0	0	0	0	0	0	0	0	0.85119	0	0	0	0	0	45	198500	19850	45	157300	15730
36	Xiaolong Zhang ei al,2021	Rosapersic	Rosaceae	Rosa	The overall suitable region area	8	shrub	0.993	SSP126	0	0	0.14881	0	0	0	0	0	0	0	0	0	0	0	0	0.85119	0	0	0	0	0	45	198500	19850	45	180500	18050
37	Xiaolong Zhang ei al,2021	Rosapersic	Rosaceae	Rosa	The overall suitable region area	8	shrub	0.993	SSP245	0	0	0.14881	0	0	0	0	0	0	0	0	0	0	0	0	0.85119	0	0	0	0	0	45	198500	19850	45	184200	18420
38	Xiaolong Zhang ei al,2021	Rosapersic	Rosaceae	Rosa	The overall suitable region area	8	shrub	0.993	SSP585	0	0	0.14881	0	0	0	0	0	0	0	0	0	0	0	0	0.85119	0	0	0	0	0	45	198500	19850	45	180700	18070
39	Zefang Zhao et al,2017	Lyciumruthenicum	Solanaceae	Lycium	The overall suitable region area	8_4	shrub	0.971	RCP2.6	0	0	0	0.218371	0	0	0	0	0	0.256499	0	0	0	0	0	0	0	0	0	0.52513	0	138	207383	20738.3	138	233291	23329.1
40	Zefang Zhao et al,2017	Lyciumruthenicum	Solanaceae	Lycium	The overall suitable region area	8_4	shrub	0.971	RCP4.5	0	0	0	0.218371	0	0	0	0	0	0.256499	0	0	0	0	0	0	0	0	0	0.52513	0	138	207383	20738.3	138	315545	31554.5
41	Zefang Zhao et al,2017	Lyciumruthenicum	Solanaceae	Lycium	The overall suitable region area	8_4	shrub	0.971	RCP8.5	0	0	0	0.218371	0	0	0	0	0	0.256499	0	0	0	0	0	0	0	0	0	0.52513	0	138	207383	20738.3	138	336610	33661
42	Zefang Zhao et al,2017	Lyciumruthenicum	Solanaceae	Lycium	The overall suitable region area	8_4	shrub	0.971	RCP6.0	0	0	0	0.218371	0	0	0	0	0	0.256499	0	0	0	0	0	0	0	0	0	0.52513	0	138	207383	20738.3	138	236638	23663.8
43	Zefang Zhao et al,2017	Lyciumruthenicum	Solanaceae	Lycium	The overall suitable region area	8_4	shrub	0.971	RCP2.6	0	0	0	0.218371	0	0	0	0	0	0.256499	0	0	0	0	0	0	0	0	0	0.52513	0	138	207383	20738.3	138	292801	29280.1
44	Zefang Zhao et al,2017	Lyciumruthenicum	Solanaceae	Lycium	The overall suitable region area	8_4	shrub	0.971	RCP4.5	0	0	0	0.218371	0	0	0	0	0	0.256499	0	0	0	0	0	0	0	0	0	0.52513	0	138	207383	20738.3	138	253778	25377.8
45	Zefang Zhao et al,2017	Lyciumruthenicum	Solanaceae	Lycium	The overall suitable region area	8_4	shrub	0.971	RCP8.5	0	0	0	0.218371	0	0	0	0	0	0.256499	0	0	0	0	0	0	0	0	0	0.52513	0	138	207383	20738.3	138	612298	61229.8
46	Zefang Zhao et al,2017	Lyciumruthenicum	Solanaceae	Lycium	The overall suitable region area	8_4	shrub	0.971	RCP6.0	0	0	0	0.218371	0	0	0	0	0	0.256499	0	0	0	0	0	0	0	0	0	0.52513	0	138	207383	20738.3	138	236638	23663.8
47	Jingjing Dong et al,2022	Prunusconradinae	Rosaceae	Prunus	The overall suitable region area	8	tree	0.945	RCP2.6	0	0	0	0	0	0	0	0	0	0.225806	0	0	0	0.774194	0	0	0	0	0	0	0	201	1700000	170000	201	1682000	168200
48	Jingjing Dong et al,2022	Prunusconradinae	Rosaceae	Prunus	The overall suitable region area	8	tree	0.945	RCP4.5	0	0	0	0	0	0	0	0	0	0.225806	0	0	0	0.774194	0	0	0	0	0	0	0	201	1700000	170000	201	1754400	175440
49	Jingjing Dong et al,2022	Prunusconradinae	Rosaceae	Prunus	The overall suitable region area	8	tree	0.945	RCP8.5	0	0	0	0	0	0	0	0	0	0.225806	0	0	0	0.774194	0	0	0	0	0	0	0	201	1700000	170000	201	1683700	168370
50	Jingjing Dong et al,2022	Prunusconradinae	Rosaceae	Prunus	The overall suitable region area	8	tree	0.945	RCP2.6	0	0	0	0	0	0	0	0	0	0.225806	0	0	0	0.774194	0	0	0	0	0	0	0	201	1700000	170000	201	1792600	179260
51	Jingjing Dong et al,2022	Prunusconradinae	Rosaceae	Prunus	The overall suitable region area	8	tree	0.945	RCP4.5	0	0	0	0	0	0	0	0	0	0.225806	0	0	0	0.774194	0	0	0	0	0	0	0	201	1700000	170000	201	1670000	167000
52	Jingjing Dong et al,2022	Prunusconradinae	Rosaceae	Prunus	The overall suitable region area	8	tree	0.945	RCP8.5	0	0	0	0	0	0	0	0	0	0.225806	0	0	0	0.774194	0	0	0	0	0	0	0	201	1700000	170000	201	1774400	177440
53	Jingjing Dong et al,2022	Prunusconradinae	Rosaceae	Prunus	The overall suitable region area	8	tree	0.945	RCP6.0	0	0	0	0	0	0	0	0	0	0.225806	0	0	0	0.774194	0	0	0	0	0	0	0	201	1700000	170000	201	1686900	168690
54	Jingjing Dong et al,2022	Prunusconradinae	Rosaceae	Prunus	The overall suitable region area	8	tree	0.945	RCP6.0	0	0	0	0	0	0	0	0	0	0.225806	0	0	0	0.774194	0	0	0	0	0	0	0	201	1700000	170000	201	1800300	180030
55	Yuheng Chen et al,2021	Dalbergiaassamica	Fabaceae	Dalbergia	The overall suitable region area	2	tree	0.95	SSP245	0	0	0	0	0	0	0.435986	0	0	0	0	0	0	0	0	0	0	0	0.564014	0	0	55	433500	43350	55	649500	64950
56	Yuheng et al,2021	Dalbergiahainanensis	Fabaceae	Dalbergia	The overall suitable region area	2	tree	0.95	SSP245	0	0	0	0	0	0	0	0	0	0	0	0	0	1	0	0	0	0	0	0	0	10	2000	200	10	11500	1150
57	Yuheng et al,2021	Dalbergiahupeana	Fabaceae	Dalbergia	The overall suitable region area	2	tree	0.95	SSP245	0	0	0	0	0	0	0	0	0	0	0	0	0	0	0	1	0	0	0	0	0	201	1141800	114180	201	790300	79030
58	Yuheng et al,2021	Dalbergiaobtusifolia	Fabaceae	Dalbergia	The overall suitable region area	2	tree	0.95	SSP245	0	0	0	0.286414	0	0.277846	0.435741	0	0	0	0	0	0	0	0	0	0	0	0	0	0	19	295400	29540	19	441700	44170
59	Yuheng et al,2021	Dalbergiaodorifera	Fabaceae	Dalbergia	The overall suitable region area	2	tree	0.95	SSP245	0	0	0	1	0	0	0	0	0	0	0	0	0	0	0	0	0	0	0	0	0	15	256400	25640	15	776400	77640
60	Yuheng et al,2021	Dalbergiapolyadelpha	Fabaceae	Dalbergia	The overall suitable region area	2	tree	0.95	SSP245	0	0	0	0	0	0	1	0	0	0	0	0	0	0	0	0	0	0	0	0	0	25	312000	31200	25	511500	51150
61	Yuheng et al,2021	Dalbergiasericea	Fabaceae	Dalbergia	The overall suitable region area	2	tree	0.95	SSP245	0.15493	0	0.193342	0	0	0.527529	0	0	0	0	0	0	0	0	0	0	0	0	0	0.1242	0	10	175400	17540	10	514500	51450
62	Chunhua Zhang et al,2017	Toonasureni	Meliaceae	Toona	The overall suitable region area	5	tree	0.959	RCP2.6	0	0	0	0	0	0	0.833333	0	0.166667	0	0	0	0	0	0	0	0	0	0	0	0	20	110023	11002.3	20	68109	6810.9
63	Chunhua Zhang et al,2017	Toonasureni	Meliaceae	Toona	The overall suitable region area	5	tree	0.959	RCP2.6	0	0	0	0	0	0	0.833333	0	0.166667	0	0	0	0	0	0	0	0	0	0	0	0	20	110023	11002.3	20	71238	7123.8
64	Guowei Wen et al,2022	Altingiamultinervis	Hamamelidaceae	Altingia	The overall suitable region area	7_1	tree	0.98	RCP2.6	0	0	0	0	0.48929	0	0	0	0	0	0	0	0	0.344089	0	0	0.166621	0	0	0	0	24	65476	6547.6	24	51704	5170.4
65	Guowei Wen et al,2022	Altingiamultinervis	Hamamelidaceae	Altingia	The overall suitable region area	7_1	tree	0.98	RCP8.5	0	0	0	0	0.48929	0	0	0	0	0	0	0	0	0.344089	0	0	0.166621	0	0	0	0	24	65476	6547.6	24	64131	6413.1
66	Guowei Wen et al,2022	Altingiamultinervis	Hamamelidaceae	Altingia	The overall suitable region area	7_1	tree	0.98	RCP2.6	0	0	0	0	0.48929	0	0	0	0	0	0	0	0	0.344089	0	0	0.166621	0	0	0	0	24	65476	6547.6	24	53526	5352.6
67	Guowei Wen et al,2022	Altingiamultinervis	Hamamelidaceae	Altingia	The overall suitable region area	7_1	tree	0.98	RCP8.5	0	0	0	0	0.48929	0	0	0	0	0	0	0	0	0.344089	0	0	0.166621	0	0	0	0	24	65476	6547.6	24	69997	6999.7
68	Wenyu Guo et al,2020	Salixpsammophila	Salicaceae	Salix	The overall suitable region area	8	shrub	0.977	RCP2.6	0.294451	0	0.12684	0	0	0	0.340883	0	0	0	0	0	0	0	0.237826	0	0	0	0	0	0	76	928800	92880	76	1095700	109570
69	Wenyu Guo et al,2020	Salixpsammophila	Salicaceae	Salix	The overall suitable region area	8	shrub	0.977	RCP4.5	0.294451	0	0.12684	0	0	0	0.340883	0	0	0	0	0	0	0	0.237826	0	0	0	0	0	0	76	928800	92880	76	1176600	117660
70	Wenyu Guo et al,2020	Salixpsammophila	Salicaceae	Salix	The overall suitable region area	8	shrub	0.977	RCP8.5	0.294451	0	0.12684	0	0	0	0.340883	0	0	0	0	0	0	0	0.237826	0	0	0	0	0	0	76	928800	92880	76	1227600	122760
71	Wenyu Guo et al,2020	Salixpsammophila	Salicaceae	Salix	The overall suitable region area	8	shrub	0.977	RCP6.0	0.294451	0	0.12684	0	0	0	0.340883	0	0	0	0	0	0	0	0.237826	0	0	0	0	0	0	76	928800	92880	76	1107800	110780
72	Yao Xu et al,2019	Ginkgobiloba	Ginkgoaceae	Ginkgo	The overall suitable region area	15	tree	0.885	RCP2.6	0	0	0	0	0.185965	0	0	0	0	0	0	0	0.625731	0.188304	0	0	0	0	0	0	0	508	2390000	239000	508	2241000	224100
73	Yao Xu et al,2019	Ginkgobiloba	Ginkgoaceae	Ginkgo	The overall suitable region area	15	tree	0.885	RCP4.5	0	0	0	0	0.185965	0	0	0	0	0	0	0	0.625731	0.188304	0	0	0	0	0	0	0	508	2390000	239000	508	2357000	235700
74	Yao Xu et al,2019	Ginkgobiloba	Ginkgoaceae	Ginkgo	The overall suitable region area	15	tree	0.885	RCP8.5	0	0	0	0	0.185965	0	0	0	0	0	0	0	0.625731	0.188304	0	0	0	0	0	0	0	508	2390000	239000	508	2377000	237700
75	Yao Xu et al,2019	Ginkgobiloba	Ginkgoaceae	Ginkgo	The overall suitable region area	15	tree	0.885	RCP6.0	0	0	0	0	0.185965	0	0	0	0	0	0	0	0.625731	0.188304	0	0	0	0	0	0	0	508	2390000	239000	508	2411000	241100
76	Yao Xu et al,2019	Ginkgobiloba	Ginkgoaceae	Ginkgo	The overall suitable region area	15	tree	0.885	RCP2.6	0	0	0	0	0.185965	0	0	0	0	0	0	0	0.625731	0.188304	0	0	0	0	0	0	0	508	2390000	239000	508	2340000	234000
77	Yao Xu et al,2019	Ginkgobiloba	Ginkgoaceae	Ginkgo	The overall suitable region area	15	tree	0.885	RCP4.5	0	0	0	0	0.185965	0	0	0	0	0	0	0	0.625731	0.188304	0	0	0	0	0	0	0	508	2390000	239000	508	2380000	238000
78	Yao Xu et al,2019	Ginkgobiloba	Ginkgoaceae	Ginkgo	The overall suitable region area	15	tree	0.885	RCP8.5	0	0	0	0	0.185965	0	0	0	0	0	0	0	0.625731	0.188304	0	0	0	0	0	0	0	508	2390000	239000	508	2264000	226400
79	Yao Xu et al,2019	Ginkgobiloba	Ginkgoaceae	Ginkgo	The overall suitable region area	15	tree	0.885	RCP6.0	0	0	0	0	0.185965	0	0	0	0	0	0	0	0.625731	0.188304	0	0	0	0	0	0	0	508	2390000	239000	508	2419000	241900
80	Yao Xu et al,2019	Davidiainvolucrata	Nyssaceae	Davidia	The overall suitable region area	15	tree	0.96	RCP2.6	0	0	0	0	0.198561	0	0.348201	0	0	0	0	0	0	0.453237	0	0	0	0	0	0	0	169	1038000	103800	169	774000	77400
81	Yao Xu et al,2019	Davidiainvolucrata	Nyssaceae	Davidia	The overall suitable region area	15	tree	0.96	RCP4.5	0	0	0	0	0.198561	0	0.348201	0	0	0	0	0	0	0.453237	0	0	0	0	0	0	0	169	1038000	103800	169	748000	74800
82	Yao Xu et al,2019	Davidiainvolucrata	Nyssaceae	Davidia	The overall suitable region area	15	tree	0.96	RCP8.5	0	0	0	0	0.198561	0	0.348201	0	0	0	0	0	0	0.453237	0	0	0	0	0	0	0	169	1038000	103800	169	694000	69400
83	Yao Xu et al,2019	Davidiainvolucrata	Nyssaceae	Davidia	The overall suitable region area	15	tree	0.96	RCP6.0	0	0	0	0	0.198561	0	0.348201	0	0	0	0	0	0	0.453237	0	0	0	0	0	0	0	169	1038000	103800	169	1015000	101500
84	Yao Xu et al,2019	Davidiainvolucrata	Nyssaceae	Davidia	The overall suitable region area	15	tree	0.96	RCP2.6	0	0	0	0	0.198561	0	0.348201	0	0	0	0	0	0	0.453237	0	0	0	0	0	0	0	169	1038000	103800	169	803000	80300
85	Yao Xu et al,2019	Davidiainvolucrata	Nyssaceae	Davidia	The overall suitable region area	15	tree	0.96	RCP4.5	0	0	0	0	0.198561	0	0.348201	0	0	0	0	0	0	0.453237	0	0	0	0	0	0	0	169	1038000	103800	169	812000	81200
86	Yao Xu et al,2019	Davidiainvolucrata	Nyssaceae	Davidia	The overall suitable region area	15	tree	0.96	RCP8.5	0	0	0	0	0.198561	0	0.348201	0	0	0	0	0	0	0.453237	0	0	0	0	0	0	0	169	1038000	103800	169	645000	64500
87	Yao Xu et al,2019	Davidiainvolucrata	Nyssaceae	Davidia	The overall suitable region area	15	tree	0.96	RCP6.0	0	0	0	0	0.198561	0	0.348201	0	0	0	0	0	0	0.453237	0	0	0	0	0	0	0	169	1038000	103800	169	910000	91000
88	Guangzhen Wan et al,2021	Forsythiasuspensa	Oleaceae	Forsythia	The overall suitable region area	10_1	shrub	0.929	SSP126	0	0	0	0	0	0	0	0	1	0	0	0	0	0	0	0	0	0	0	0	0	156	3258600	325860	156	3150500	315050
89	Guangzhen Wan et al,2021	Forsythiasuspensa	Oleaceae	Forsythia	The overall suitable region area	10_1	shrub	0.929	SSP585	0	0	0	0	0	0	0	0	1	0	0	0	0	0	0	0	0	0	0	0	0	156	3258600	325860	156	3271500	327150
90	Guangzhen Wan et al,2021	Forsythiasuspensa	Oleaceae	Forsythia	The overall suitable region area	10_1	shrub	0.929	SSP370	0	0	0	0	0	0	0	0	1	0	0	0	0	0	0	0	0	0	0	0	0	156	3258600	325860	156	3770200	377020
91	Guangzhen Wan et al,2021	Forsythiasuspensa	Oleaceae	Forsythia	The overall suitable region area	10_1	shrub	0.929	SSP126	0	0	0	0	0	0	0	0	1	0	0	0	0	0	0	0	0	0	0	0	0	156	3258600	325860	156	3106300	310630
92	Guangzhen Wan et al,2021	Forsythiasuspensa	Oleaceae	Forsythia	The overall suitable region area	10_1	shrub	0.929	SSP585	0	0	0	0	0	0	0	0	1	0	0	0	0	0	0	0	0	0	0	0	0	156	3258600	325860	156	3533900	353390
93	Guangzhen Wan et al,2021	Forsythiasuspensa	Oleaceae	Forsythia	The overall suitable region area	10_1	shrub	0.929	SSP370	0	0	0	0	0	0	0	0	1	0	0	0	0	0	0	0	0	0	0	0	0	156	3258600	325860	156	3288400	328840
94	Guangzhen Wan et al,2021	Forsythiasuspensa	Oleaceae	Forsythia	The overall suitable region area	10_1	shrub	0.929	SSP126	0	0	0	0	0	0	0	0	1	0	0	0	0	0	0	0	0	0	0	0	0	156	3258600	325860	156	3030000	303000
95	Guangzhen Wan et al,2021	Forsythiasuspensa	Oleaceae	Forsythia	The overall suitable region area	10_1	shrub	0.929	SSP585	0	0	0	0	0	0	0	0	1	0	0	0	0	0	0	0	0	0	0	0	0	156	3258600	325860	156	4502600	450260
96	Guangzhen Wan et al,2021	Forsythiasuspensa	Oleaceae	Forsythia	The overall suitable region area	10_1	shrub	0.929	SSP370	0	0	0	0	0	0	0	0	1	0	0	0	0	0	0	0	0	0	0	0	0	156	3258600	325860	156	3712600	371260
97	Ting Liu et al,2022	Piceapurpurea	Pinaceae	Picea	The overall suitable region area	8	tree	0.972	SSP126	0	0.578187	0	0	0	0	0	0	0	0	0	0	0	0.421813	0	0	0	0	0	0	0	108	775538	77553.8	108	951040	95104
98	Ting Liu et al,2022	Piceapurpurea	Pinaceae	Picea	The overall suitable region area	8	tree	0.972	SSP585	0	0.578187	0	0	0	0	0	0	0	0	0	0	0	0.421813	0	0	0	0	0	0	0	108	775538	77553.8	108	945527	94552.7
99	Ting Liu et al,2022	Piceapurpurea	Pinaceae	Picea	The overall suitable region area	8	tree	0.972	SSP370	0	0.578187	0	0	0	0	0	0	0	0	0	0	0	0.421813	0	0	0	0	0	0	0	108	775538	77553.8	108	951977	95197.7
100	Ting Liu et al,2022	Piceapurpurea	Pinaceae	Picea	The overall suitable region area	8	tree	0.972	SSP126	0	0.578187	0	0	0	0	0	0	0	0	0	0	0	0.421813	0	0	0	0	0	0	0	108	775538	77553.8	108	973270	97327
101	Ting Liu et al,2022	Piceapurpurea	Pinaceae	Picea	The overall suitable region area	8	tree	0.972	SSP370	0	0.578187	0	0	0	0	0	0	0	0	0	0	0	0.421813	0	0	0	0	0	0	0	108	775538	77553.8	108	1091404	109140
102	Ting Liu et al,2022	Piceapurpurea	Pinaceae	Picea	The overall suitable region area	8	tree	0.972	SSP585	0	0.578187	0	0	0	0	0	0	0	0	0	0	0	0.421813	0	0	0	0	0	0	0	108	775538	77553.8	108	1074967	107497
103	Liqi Ye et al,2021	Davidiainvolucrata	Nyssaceae	Davidia	The overall suitable region area	15	tree	0.983	RCP2.6	0	0	0	0	0.146467	0	0	0	0	0.654326	0	0	0	0.199207	0	0	0	0	0	0	0	198	419400	41940	198	500200	50020
104	Liqi Ye et al,2021	Davidiainvolucrata	Nyssaceae	Davidia	The overall suitable region area	15	tree	0.983	RCP8.5	0	0	0	0	0.146467	0	0	0	0	0.654326	0	0	0	0.199207	0	0	0	0	0	0	0	198	419400	41940	198	517600	51760
105	Liqi Ye et al,2021	Davidiainvolucrata	Nyssaceae	Davidia	The overall suitable region area	15	tree	0.983	RCP2.6	0	0	0	0	0.146467	0	0	0	0	0.654326	0	0	0	0.199207	0	0	0	0	0	0	0	198	419400	41940	198	511200	51120
106	Liqi Ye et al,2021	Davidiainvolucrata	Nyssaceae	Davidia	The overall suitable region area	15	tree	0.983	RCP8.5	0	0	0	0	0.146467	0	0	0	0	0.654326	0	0	0	0.199207	0	0	0	0	0	0	0	198	419400	41940	198	525000	52500
107	Chunhua Zhang et al,2018	Toonaciliata_P	Meliaceae	Toona	The overall suitable region area	5	tree	0.891	RCP2.6	0	0	0	0	0	0	0	0	0	0	0	0	0	0	0	0	0.760131	0	0.239869	0	0	17	1789119	178912	17	1712146	171215
108	Chunhua Zhang et al,2018	Toonaciliata_P	Meliaceae	Toona	The overall suitable region area	5	tree	0.891	RCP2.6	0	0	0	0	0	0	0	0	0	0	0	0	0	0	0	0	0.760131	0	0.239869	0	0	17	1789119	178912	17	1660252	166025
109	Xuemni Ye et al,2019	Choerospondiasaxillaris	Anacardiaceae	Choerospondias	The overall suitable region area	14(SH)	tree	0.977	RCP2.6	0.169863	0	0	0.245205	0	0	0	0	0.447945	0	0	0	0.136986	0	0	0	0	0	0	0	0	196	1132500	113250	196	1427300	142730
110	Hua Zhang et al,2020	Populuseuphratica	Salicaceae	Populus	The overall suitable region area	8	tree	0.932	RCP2.6	0	0	0	0	0	0	0	0	0	0	0	0	0	0	1	0	0	0	0	0	0	92	2899400	289940	92	1218100	121810
111	Hua Zhang et al,2020	Populuseuphratica	Salicaceae	Populus	The overall suitable region area	8	tree	0.932	RCP4.5	0	0	0	0	0	0	0	0	0	0	0	0	0	0	1	0	0	0	0	0	0	92	2899400	289940	92	1252800	125280
112	Hua Zhang et al,2020	Populuseuphratica	Salicaceae	Populus	The overall suitable region area	8	tree	0.932	RCP8.5	0	0	0	0	0	0	0	0	0	0	0	0	0	0	1	0	0	0	0	0	0	92	2899400	289940	92	1259300	125930
113	Chunhua Zhang et al,2018	Toona.ciliata_C	Meliaceae	Toona	The overall suitable region area	5	tree	0.82	RCP2.6	0	0	0	0	0	0	0	0	0.198387	0	0.487097	0	0.314516	0	0	0	0	0	0	0	0	40	1600422	160042	40	2113131	211313
114	Chunhua Zhang et al,2018	Toona.ciliata_C	Meliaceae	Toona	The overall suitable region area	5	tree	0.82	RCP2.6	0	0	0	0	0	0	0	0	0.198387	0	0.487097	0	0.314516	0	0	0	0	0	0	0	0	40	1600422	160042	40	2009029	200903
115	Xiaomeng Wu,2022	Piceameyeri	Pinaceae	Picea	The overall suitable region area	8	tree	0.979	RCP2.6	0	0.442875	0	0	0	0	0.24647	0	0	0	0	0	0	0	0.310655	0	0	0	0	0	0	50	1035600	103560	50	971800	97180
116	Xiaomeng Wu,2022	Piceameyeri	Pinaceae	Picea	The overall suitable region area	8	tree	0.979	RCP8.5	0	0.442875	0	0	0	0	0.24647	0	0	0	0	0	0	0	0.310655	0	0	0	0	0	0	50	1035600	103560	50	968300	96830
117	Xiaomeng Wu,2022	Piceameyeri	Pinaceae	Picea	The overall suitable region area	8	tree	0.979	RCP2.6	0	0.442875	0	0	0	0	0.24647	0	0	0	0	0	0	0	0.310655	0	0	0	0	0	0	50	1035600	103560	50	903300	90330
118	Xiaomeng Wu,2022	Piceameyeri	Pinaceae	Picea	The overall suitable region area	8	tree	0.979	RCP8.5	0	0.442875	0	0	0	0	0.24647	0	0	0	0	0	0	0	0.310655	0	0	0	0	0	0	50	1035600	103560	50	827900	82790
119	Yan Tang et al,2021	LyciumchinenseMiller	Solanaceae	Lycium	The overall suitable region area	8_4	shrub	0.863	RCP2.6	0	0	0	0	0	0	0	0	0.682243	0	0	0	0	0	0.317757	0	0	0	0	0	0	124	3530900	353090	124	3692900	369290
120	Yan Tang et al,2021	LyciumchinenseMiller	Solanaceae	Lycium	The overall suitable region area	8_4	shrub	0.863	RCP8.5	0	0	0	0	0	0	0	0	0.682243	0	0	0	0	0	0.317757	0	0	0	0	0	0	124	3530900	353090	124	3543900	354390
121	Yan Tang et al,2021	LyciumchinenseMiller	Solanaceae	Lycium	The overall suitable region area	8_4	shrub	0.863	RCP2.6	0	0	0	0	0	0	0	0	0.682243	0	0	0	0	0	0.317757	0	0	0	0	0	0	124	3530900	353090	124	3552100	355210
122	Yan Tang et al,2021	LyciumchinenseMiller	Solanaceae	Lycium	The overall suitable region area	8_4	shrub	0.863	RCP8.5	0	0	0	0	0	0	0	0	0.682243	0	0	0	0	0	0.317757	0	0	0	0	0	0	124	3530900	353090	124	3466400	346640
123	Jiapeng Shen et al,2019	Larixkaempferi	Pinaceae	Larix	The overall suitable region area	8	tree	0.993	RCP2.6	0	0	0	0	0	0	0.237864	0	0	0	0	0	0	0	0	0	0.131068	0	0	0.631068	0	99	355900	35590	99	383500	38350
124	Jiapeng Shen et al,2019	Larixkaempferi	Pinaceae	Larix	The overall suitable region area	8	tree	0.993	RCP4.5	0	0	0	0	0	0	0.237864	0	0	0	0	0	0	0	0	0	0.131068	0	0	0.631068	0	99	355900	35590	99	453300	45330
125	Jiapeng Shen et al,2019	Larixkaempferi	Pinaceae	Larix	The overall suitable region area	8	tree	0.993	RCP8.5	0	0	0	0	0	0	0.237864	0	0	0	0	0	0	0	0	0	0.131068	0	0	0.631068	0	99	355900	35590	99	424700	42470
126	Jiapeng Shen et al,2019	Larixkaempferi	Pinaceae	Larix	The overall suitable region area	8	tree	0.993	RCP6.0	0	0	0	0	0	0	0.237864	0	0	0	0	0	0	0	0	0	0.131068	0	0	0.631068	0	99	355900	35590	99	422700	42270
127	Jiapeng Shen et al,2019	Larixkaempferi	Pinaceae	Larix	The overall suitable region area	8	tree	0.993	RCP2.6	0	0	0	0	0	0	0.237864	0	0	0	0	0	0	0	0	0	0.131068	0	0	0.631068	0	99	355900	35590	99	415000	41500
128	Jiapeng Shen et al,2019	Larixkaempferi	Pinaceae	Larix	The overall suitable region area	8	tree	0.993	RCP4.5	0	0	0	0	0	0	0.237864	0	0	0	0	0	0	0	0	0	0.131068	0	0	0.631068	0	99	355900	35590	99	475900	47590
129	Jiapeng Shen et al,2019	Larixkaempferi	Pinaceae	Larix	The overall suitable region area	8	tree	0.993	RCP8.5	0	0	0	0	0	0	0.237864	0	0	0	0	0	0	0	0	0	0.131068	0	0	0.631068	0	99	355900	35590	99	461700	46170
130	Jiapeng Shen et al,2019	Larixkaempferi	Pinaceae	Larix	The overall suitable region area	8	tree	0.993	RCP6.0	0	0	0	0	0	0	0.237864	0	0	0	0	0	0	0	0	0	0.131068	0	0	0.631068	0	99	355900	35590	99	445500	44550
131	Haojie Qiu et al,2020	Liriodendronchinense	Magnoliaceae	Liriodendron	The overall suitable region area	9	tree	0.973	RCP2.6	0	0	0	0	0	0	0	0	0	0	0	0	0	0.773846	0	0	0	0.226154	0	0	0	154	1298000	129800	154	1313000	131300
132	Haojie Qiu et al,2020	Liriodendronchinense	Magnoliaceae	Liriodendron	The overall suitable region area	9	tree	0.973	RCP8.5	0	0	0	0	0	0	0	0	0	0	0	0	0	0.773846	0	0	0	0.226154	0	0	0	154	1298000	129800	154	1293000	129300
133	Haojie Qiu et al,2020	Liriodendronchinense	Magnoliaceae	Liriodendron	The overall suitable region area	9	tree	0.973	RCP2.6	0	0	0	0	0	0	0	0	0	0	0	0	0	0.773846	0	0	0	0.226154	0	0	0	154	1298000	129800	154	1269000	126900
134	Haojie Qiu et al,2020	Liriodendronchinense	Magnoliaceae	Liriodendron	The overall suitable region area	9	tree	0.973	RCP8.5	0	0	0	0	0	0	0	0	0	0	0	0	0	0.773846	0	0	0	0.226154	0	0	0	154	1298000	129800	154	1229000	122900
135	Yunguang Chen et al,2022	Cunninghamialanceolata	Cupressaceae	Cunninghamia	The overall suitable region area	15	tree	0.91	SSP245	0	0	0	0	0	0	0	0	0.232941	0	0	0	0	0.498824	0	0	0	0	0.268235	0	0	190	3276100	327610	190	3725500	372550
136	Yunguang Chen et al,2022	Cunninghamialanceolata	Cupressaceae	Cunninghamia	The overall suitable region area	15	tree	0.91	SSP585	0	0	0	0	0	0	0	0	0.232941	0	0	0	0	0.498824	0	0	0	0	0.268235	0	0	190	3276100	327610	190	3965200	396520
137	Yunguang Chen et al,2022	Cunninghamialanceolata	Cupressaceae	Cunninghamia	The overall suitable region area	15	tree	0.91	SSP245	0	0	0	0	0	0	0	0	0.232941	0	0	0	0	0.498824	0	0	0	0	0.268235	0	0	190	3276100	327610	190	4079900	407990
138	Yunguang Chen et al,2022	Cunninghamialanceolata	Cupressaceae	Cunninghamia	The overall suitable region area	15	tree	0.91	SSP585	0	0	0	0	0	0	0	0	0.232941	0	0	0	0	0.498824	0	0	0	0	0.268235	0	0	190	3276100	327610	190	4169500	416950
139	Xingzhuang Ye et al,2021	Phoebebournei	Lauraceae	Phoebe	The overall suitable region area	3	tree	0.9846	SSP126	0	0	0	0	0	0	0	0	0.184049	0	0	0	0	0	0	0.57362	0.242331	0	0	0	0	186	543200	54320	186	545700	54570
140	Xingzhuang Ye et al,2021	Phoebebournei	Lauraceae	Phoebe	The overall suitable region area	3	tree	0.9846	SSP245	0	0	0	0	0	0	0	0	0.184049	0	0	0	0	0	0	0.57362	0.242331	0	0	0	0	186	543200	54320	186	575800	57580
141	Xingzhuang Ye et al,2021	Phoebebournei	Lauraceae	Phoebe	The overall suitable region area	3	tree	0.9846	SSP585	0	0	0	0	0	0	0	0	0.184049	0	0	0	0	0	0	0.57362	0.242331	0	0	0	0	186	543200	54320	186	713400	71340
142	Xingzhuang Ye et al,2021	Phoebebournei	Lauraceae	Phoebe	The overall suitable region area	3	tree	0.9846	SSP126	0	0	0	0	0	0	0	0	0.184049	0	0	0	0	0	0	0.57362	0.242331	0	0	0	0	186	543200	54320	186	541700	54170
143	Xingzhuang Ye et al,2021	Phoebebournei	Lauraceae	Phoebe	The overall suitable region area	3	tree	0.9846	SSP245	0	0	0	0	0	0	0	0	0.184049	0	0	0	0	0	0	0.57362	0.242331	0	0	0	0	186	543200	54320	186	562600	56260
144	Xingzhuang Ye et al,2021	Phoebebournei	Lauraceae	Phoebe	The overall suitable region area	3	tree	0.9846	SSP585	0	0	0	0	0	0	0	0	0.184049	0	0	0	0	0	0	0.57362	0.242331	0	0	0	0	186	543200	54320	186	526500	52650
145	Mingzhu Zhang et al,2022	Erythrophleumfordii	Fabaceae	Erythrophleum	The overall suitable region area	4_1	tree	0.985	SSP126	0.265789	0	0	0	0	0	0	0	0	0.517105	0	0	0	0.217105	0	0	0	0	0	0	0	55	405000	40500	55	418300	41830
146	Mingzhu Zhang et al,2022	Erythrophleumfordii	Fabaceae	Erythrophleum	The overall suitable region area	4_1	tree	0.985	SSP245	0.265789	0	0	0	0	0	0	0	0	0.517105	0	0	0	0.217105	0	0	0	0	0	0	0	55	405000	40500	55	445200	44520
147	Mingzhu Zhang et al,2022	Erythrophleumfordii	Fabaceae	Erythrophleum	The overall suitable region area	4_1	tree	0.985	SSP585	0.265789	0	0	0	0	0	0	0	0	0.517105	0	0	0	0.217105	0	0	0	0	0	0	0	55	405000	40500	55	502600	50260
148	Mingzhu Zhang et al,2022	Erythrophleumfordii	Fabaceae	Erythrophleum	The overall suitable region area	4_1	tree	0.985	SSP126	0.265789	0	0	0	0	0	0	0	0	0.517105	0	0	0	0.217105	0	0	0	0	0	0	0	55	405000	40500	55	411100	41110
149	Mingzhu Zhang et al,2022	Erythrophleumfordii	Fabaceae	Erythrophleum	The overall suitable region area	4_1	tree	0.985	SSP245	0.265789	0	0	0	0	0	0	0	0	0.517105	0	0	0	0.217105	0	0	0	0	0	0	0	55	405000	40500	55	488800	48880
150	Mingzhu Zhang et al,2022	Erythrophleumfordii	Fabaceae	Erythrophleum	The overall suitable region area	4_1	tree	0.985	SSP585	0.265789	0	0	0	0	0	0	0	0	0.517105	0	0	0	0.217105	0	0	0	0	0	0	0	55	405000	40500	55	478700	47870
151	Xue Tan et al,2018	Tsugalongibracteata	Pinaceae	Nothotsuga	The overall suitable region area	9	tree	0.934	RCP2.6	0.61583	0	0	0	0	0	0	0	0	0	0	0	0	0	0	0.38417	0	0	0	0	0	76	469070	46907	76	352410	35241
152	Xue Tan et al,2018	Tsugalongibracteata	Pinaceae	Nothotsuga	The overall suitable region area	9	tree	0.934	RCP8.5	0.61583	0	0	0	0	0	0	0	0	0	0	0	0	0	0	0.38417	0	0	0	0	0	76	469070	46907	76	282260	28226
153	Xue Tan et al,2018	Tsugalongibracteata	Pinaceae	Nothotsuga	The overall suitable region area	9	tree	0.934	RCP2.6	0.61583	0	0	0	0	0	0	0	0	0	0	0	0	0	0	0.38417	0	0	0	0	0	76	469070	46907	76	447920	44792
154	Xue Tan et al,2018	Tsugalongibracteata	Pinaceae	Nothotsuga	The overall suitable region area	9	tree	0.934	RCP8.5	0.61583	0	0	0	0	0	0	0	0	0	0	0	0	0	0	0.38417	0	0	0	0	0	76	469070	46907	76	188410	18841
155	Fan Wu et al,2022	Pinusmassoniana	Pinaceae	Pinus	The overall suitable region area	8	tree	0.902	RCP2.6	0	0	0	0	0.171117	0	0	0	0	0	0	0	0	0.419903	0	0.408981	0	0	0	0	0	501	2211800	221180	501	2331000	233100
156	Fan Wu et al,2022	Pinusmassoniana	Pinaceae	Pinus	The overall suitable region area	8	tree	0.902	RCP8.5	0	0	0	0	0.171117	0	0	0	0	0	0	0	0	0.419903	0	0.408981	0	0	0	0	0	501	2211800	221180	501	2441800	244180
157	Fan Wu et al,2022	Pinusmassoniana	Pinaceae	Pinus	The overall suitable region area	8	tree	0.902	RCP2.6	0	0	0	0	0.171117	0	0	0	0	0	0	0	0	0.419903	0	0.408981	0	0	0	0	0	501	2211800	221180	501	2297500	229750
158	Fan Wu et al,2022	Pinusmassoniana	Pinaceae	Pinus	The overall suitable region area	8	tree	0.902	RCP8.5	0	0	0	0	0.171117	0	0	0	0	0	0	0	0	0.419903	0	0.408981	0	0	0	0	0	501	2211800	221180	501	2553100	255310
159	Jianhua Xiao et al,2021	Phoebebournei	Lauraceae	Phoebe	The overall suitable region area	3	tree	0.81	RCP4.5	0.198802	0	0	0	0	0	0.332934	0	0	0	0	0	0	0	0	0	0.220359	0	0.247904	0	0	123	1047314	104731	123	997734	99773.4
160	Jianhua Xiao et al,2021	Phoebebournei	Lauraceae	Phoebe	The overall suitable region area	3	tree	0.81	RCP4.5	0.198802	0	0	0	0	0	0.332934	0	0	0	0	0	0	0	0	0	0.220359	0	0.247904	0	0	123	1047314	104731	123	1010337	101034
161	Wan Hu et al,2020	Tsoongiodendronodorum	Magnoliaceae	Tsoongiodendron	The overall suitable region area	7_4	tree	0.965	RCP8.5	0	0	0	0	0	0	0	0	0	0	0	0	0	0.688279	0	0	0	0	0.311721	0	0	96	1487700	148770	96	1189100	118910
162	Haojie Qiu et al,2020	Ormosiahosiei	Fabaceae	Ormosia	The overall suitable region area	2	tree	0.939	RCP2.6	0	0	0	0	0.145969	0	0.17756	0	0	0	0	0	0	0.676471	0	0	0	0	0	0	0	126	1081000	108100	126	921000	92100
163	Haojie Qiu et al,2020	Ormosiahosiei	Fabaceae	Ormosia	The overall suitable region area	2	tree	0.939	RCP8.5	0	0	0	0	0.145969	0	0.17756	0	0	0	0	0	0	0.676471	0	0	0	0	0	0	0	126	1081000	108100	126	598000	59800
164	Haojie Qiu et al,2020	Ormosiahosiei	Fabaceae	Ormosia	The overall suitable region area	2	tree	0.939	RCP2.6	0	0	0	0	0.145969	0	0.17756	0	0	0	0	0	0	0.676471	0	0	0	0	0	0	0	126	1081000	108100	126	951000	95100
165	Haojie Qiu et al,2020	Ormosiahosiei	Fabaceae	Ormosia	The overall suitable region area	2	tree	0.939	RCP8.5	0	0	0	0	0.145969	0	0.17756	0	0	0	0	0	0	0.676471	0	0	0	0	0	0	0	126	1081000	108100	126	611000	61100
16	Haoxiang Zhao,2021	Parashoreachinensis	Dipterocarpaceae	Parashorea	The overall suitable region area	7	tree	0.981	SSP585	0	0	0	0.231138	0	0	0.271856	0	0	0	0	0	0	0	0	0.154491	0	0	0	0.342515	0	20	916900	91690	20	853700	85370
553	Haoxiang Zhao,2021	Parashoreachinensis	Dipterocarpaceae	Parashorea	The highly suitable region area	7	tree	0.981	SSP126	0	0	0	0.231138	0	0	0.271856	0	0	0	0	0	0	0	0	0.154491	0	0	0	0.342515	0	20	183700	18370	20	207800	20780
168	Jiaqi Huang et al,2020	Brachychitonacerifolius	Sterculiaceae	Brachychiton	The overall suitable region area	2	tree	0.984	RCP2.6	0	0	0	0	0	0.345483	0	0	0.237718	0.416799	0	0	0	0	0	0	0	0	0	0	0	220	688835	68883.5	220	540471	54047.1
169	Jiaqi Huang et al,2020	Brachychitonacerifolius	Sterculiaceae	Brachychiton	The overall suitable region area	2	tree	0.984	RCP8.5	0	0	0	0	0	0.345483	0	0	0.237718	0.416799	0	0	0	0	0	0	0	0	0	0	0	220	688835	68883.5	220	349716	34971.6
554	Haoxiang Zhao,2021	Parashoreachinensis	Dipterocarpaceae	Parashorea	The highly suitable region area	7	tree	0.981	SSP245	0	0	0	0.231138	0	0	0.271856	0	0	0	0	0	0	0	0	0.154491	0	0	0	0.342515	0	20	183700	18370	20	187600	18760
555	Haoxiang Zhao,2021	Parashoreachinensis	Dipterocarpaceae	Parashorea	The highly suitable region area	7	tree	0.981	SSP585	0	0	0	0.231138	0	0	0.271856	0	0	0	0	0	0	0	0	0.154491	0	0	0	0.342515	0	20	183700	18370	20	155200	15520
172	Jiaqi Huang et al,2020	Cassiafistula	Fabaceae	Cassia	The overall suitable region area	2	tree	0.941	RCP2.6	0	0	0	0	0	0	0	0	0.618457	0	0	0	0	0	0.381543	0	0	0	0	0	0	498	658969	65896.9	498	831419	83141.9
173	Jiaqi Huang et al,2020	Cassiafistula	Fabaceae	Cassia	The overall suitable region area	2	tree	0.941	RCP8.5	0	0	0	0	0	0	0	0	0.618457	0	0	0	0	0	0.381543	0	0	0	0	0	0	498	658969	65896.9	498	1.48846e+06	148846
174	Jiaqi Huang et al,2020	Jacarandamimosifolia	Bignoniaceae	Jacaranda	The overall suitable region area	3	tree	0.938	RCP2.6	0.179976	0	0	0	0	0	0	0	0.413588	0.252682	0	0	0	0.153754	0	0	0	0	0	0	0	866	904638	90463.8	866	933540	93354
175	Jiaqi Huang et al,2020	Jacarandamimosifolia	Bignoniaceae	Jacaranda	The overall suitable region area	3	tree	0.938	RCP8.5	0.179976	0	0	0	0	0	0	0	0.413588	0.252682	0	0	0	0.153754	0	0	0	0	0	0	0	866	904638	90463.8	866	624287	62428.7
176	Xin Fan et al,2021	Rosaroxburghii	Rosaceae	Rosa	The overall suitable region area	8	shrub	0.941	RCP4.5	0	0	0	0	0	0	0	0	1	0	0	0	0	0	0	0	0	0	0	0	0	103	3498400	349840	103	4015200	401520
177	Xin Fan et al,2021	Rosaroxburghii	Rosaceae	Rosa	The overall suitable region area	8	shrub	0.941	RCP8.5	0	0	0	0	0	0	0	0	1	0	0	0	0	0	0	0	0	0	0	0	0	103	3498400	349840	103	4010100	401010
178	Xin Fan et al,2021	Rosaroxburghii	Rosaceae	Rosa	The overall suitable region area	8	shrub	0.941	RCP4.5	0	0	0	0	0	0	0	0	1	0	0	0	0	0	0	0	0	0	0	0	0	103	3498400	349840	103	3991900	399190
179	Xin Fan et al,2021	Rosaroxburghii	Rosaceae	Rosa	The overall suitable region area	8	shrub	0.941	RCP8.5	0	0	0	0	0	0	0	0	1	0	0	0	0	0	0	0	0	0	0	0	0	103	3498400	349840	103	3930800	393080
180	Hua Zhang et al,2020	Alsophilaspinulosa	Cyatheaceae	Alsophila	The overall suitable region area	2	tree	0.959	SSP126	0	0	0	0	0.130273	0	0	0	0	0	0	0	0	0	0	0	0	0	0.869727	0	0	111	1601500	160150	111	1651000	165100
181	Hua Zhang et al,2020	Alsophilaspinulosa	Cyatheaceae	Alsophila	The overall suitable region area	2	tree	0.959	SSP245	0	0	0	0	0.130273	0	0	0	0	0	0	0	0	0	0	0	0	0	0.869727	0	0	111	1601500	160150	111	1729400	172940
182	Hua Zhang et al,2020	Alsophilaspinulosa	Cyatheaceae	Alsophila	The overall suitable region area	2	tree	0.959	SSP585	0	0	0	0	0.130273	0	0	0	0	0	0	0	0	0	0	0	0	0	0.869727	0	0	111	1601500	160150	111	1737000	173700
183	Hua Zhang et al,2020	Alsophilaspinulosa	Cyatheaceae	Alsophila	The overall suitable region area	2	tree	0.959	SSP370	0	0	0	0	0.130273	0	0	0	0	0	0	0	0	0	0	0	0	0	0.869727	0	0	111	1601500	160150	111	1631000	163100
184	Xingwang Zhang et al,2018	Sorbusamabilis	Rosaceae	Sorbus	The overall suitable region area	8	tree	0.9986	RCP4.5	0	0	0	0.236141	0.247979	0	0	0	0	0	0	0	0	0.51588	0	0	0	0	0	0	0	24	1.15609e+06	115609	24	915235	91523.5
185	Xingwang Zhang et al,2018	Sorbusamabilis	Rosaceae	Sorbus	The overall suitable region area	8	tree	0.9986	RCP8.5	0	0	0	0.236141	0.247979	0	0	0	0	0	0	0	0	0.51588	0	0	0	0	0	0	0	24	1.15609e+06	115609	24	445093	44509.3
186	Xingwang Zhang et al,2018	Sorbusamabilis	Rosaceae	Sorbus	The overall suitable region area	8	tree	0.9986	RCP4.5	0	0	0	0.236141	0.247979	0	0	0	0	0	0	0	0	0.51588	0	0	0	0	0	0	0	24	1.15609e+06	115609	24	464362	46436.2
187	Xingwang Zhang et al,2018	Sorbusamabilis	Rosaceae	Sorbus	The overall suitable region area	8	tree	0.9986	RCP8.5	0	0	0	0.236141	0.247979	0	0	0	0	0	0	0	0	0.51588	0	0	0	0	0	0	0	24	1.15609e+06	115609	24	323704	32370.4
188	Qiao Ran et al,2019	Cathayaargyrophylla	Pinaceae	Cathaya	The overall suitable region area	15	tree	0.9861	RCP2.6	0	0	0	0	0.184304	0	0	0	0	0	0	0.118906	0	0	0	0.69679	0	0	0	0	0	65	349950	34995	65	479216	47921.6
189	Qiao Ran et al,2019	Cathayaargyrophylla	Pinaceae	Cathaya	The overall suitable region area	15	tree	0.9861	RCP4.5	0	0	0	0	0.184304	0	0	0	0	0	0	0.118906	0	0	0	0.69679	0	0	0	0	0	65	349950	34995	65	412123	41212.3
190	Qiao Ran et al,2019	Cathayaargyrophylla	Pinaceae	Cathaya	The overall suitable region area	15	tree	0.9861	RCP8.5	0	0	0	0	0.184304	0	0	0	0	0	0	0.118906	0	0	0	0.69679	0	0	0	0	0	65	349950	34995	65	479216	47921.6
191	Qiao Ran et al,2019	Cathayaargyrophylla	Pinaceae	Cathaya	The overall suitable region area	15	tree	0.9861	RCP2.6	0	0	0	0	0.184304	0	0	0	0	0	0	0.118906	0	0	0	0.69679	0	0	0	0	0	65	349950	34995	65	527633	52763.3
192	Qiao Ran et al,2019	Cathayaargyrophylla	Pinaceae	Cathaya	The overall suitable region area	15	tree	0.9861	RCP4.5	0	0	0	0	0.184304	0	0	0	0	0	0	0.118906	0	0	0	0.69679	0	0	0	0	0	65	349950	34995	65	452857	45285.7
193	Qiao Ran et al,2019	Cathayaargyrophylla	Pinaceae	Cathaya	The overall suitable region area	15	tree	0.9861	RCP8.5	0	0	0	0	0.184304	0	0	0	0	0	0	0.118906	0	0	0	0.69679	0	0	0	0	0	65	349950	34995	65	345722	34572.2
194	Qiao Ran et al,2019	Cathayaargyrophylla	Pinaceae	Cathaya	The overall suitable region area	15	tree	0.9861	RCP6.0	0	0	0	0	0.184304	0	0	0	0	0	0	0.118906	0	0	0	0.69679	0	0	0	0	0	65	349950	34995	65	338018	33801.8
195	Qiao Ran et al,2019	Cathayaargyrophylla	Pinaceae	Cathaya	The overall suitable region area	15	tree	0.9861	RCP6.0	0	0	0	0	0.184304	0	0	0	0	0	0	0.118906	0	0	0	0.69679	0	0	0	0	0	65	349950	34995	65	298041	29804.1
196	Jinliang Cui,2015	Lonicerajaponica	Caprifoliaceae	Lonicera	The overall suitable region area	8	shrub	0.96	RCP2.6	0	0	0	0	0	0	0.13369	0	0	0	0	0	0.86631	0	0	0	0	0	0	0	0	185	1101239	110124	185	1564559	156456
198	Jinliang Cui,2015	Lonicerajaponica	Caprifoliaceae	Lonicera	The overall suitable region area	8	shrub	0.96	RCP8.5	0	0	0	0	0	0	0.13369	0	0	0	0	0	0.86631	0	0	0	0	0	0	0	0	185	1101239	110124	185	1912050	191205
199	Jinliang Cui,2015	Lonicerajaponica	Caprifoliaceae	Lonicera	The overall suitable region area	8	shrub	0.96	RCP2.6	0	0	0	0	0	0	0.13369	0	0	0	0	0	0.86631	0	0	0	0	0	0	0	0	185	1101239	110124	185	1525949	152595
200	Jinliang Cui,2015	Lonicerajaponica	Caprifoliaceae	Lonicera	The overall suitable region area	8	shrub	0.96	RCP4.5	0	0	0	0	0	0	0.13369	0	0	0	0	0	0.86631	0	0	0	0	0	0	0	0	185	1101239	110124	185	1680390	168039
201	Jinliang Cui,2015	Lonicerajaponica	Caprifoliaceae	Lonicera	The overall suitable region area	8	shrub	0.96	RCP8.5	0	0	0	0	0	0	0.13369	0	0	0	0	0	0.86631	0	0	0	0	0	0	0	0	185	1101239	110124	185	2105100	210510
170	Jiaqi Huang et al,2020	Delonixregia	Fabaceae	Delonix	The overall suitable region area	6	tree	0.911	RCP2.6	0	0	0	0	0	0	0	0	0.600529	0	0	0	0	0	0.399471	0	0	0	0	0	0	927	1.15705e+06	115705	927	1.45089e+06	145089
171	Jiaqi Huang et al,2020	Delonixregia	Fabaceae	Delonix	The overall suitable region area	6	tree	0.911	RCP8.5	0	0	0	0	0	0	0	0	0.600529	0	0	0	0	0	0.399471	0	0	0	0	0	0	927	1.15705e+06	115705	927	1.76689e+06	176689
685	Jiaqi Huang et al,2020	Delonixregia	Fabaceae	Delonix	The highly suitable region area	6	tree	0.911	RCP2.6	0	0	0	0	0	0	0	0	0.600529	0	0	0	0	0	0.399471	0	0	0	0	0	0	927	3853.62	385.362	927	963.406	96.3406
686	Jiaqi Huang et al,2020	Delonixregia	Fabaceae	Delonix	The highly suitable region area	6	tree	0.911	RCP8.5	0	0	0	0	0	0	0	0	0.600529	0	0	0	0	0	0.399471	0	0	0	0	0	0	927	3853.62	385.362	927	1926.81	192.681
202	Jinliang Cui,2015	Euodiarutaecarpa	Rutaceae	Tetradium	The overall suitable region area	4	shrub	0.96	RCP2.6	0	0	0	0	0	0	0	0	0	0	0	0	1	0	0	0	0	0	0	0	0	116	1442651	144265	116	1583276	158328
203	Jinliang Cui,2015	Euodiarutaecarpa	Rutaceae	Tetradium	The overall suitable region area	4	shrub	0.96	RCP4.5	0	0	0	0	0	0	0	0	0	0	0	0	1	0	0	0	0	0	0	0	0	116	1442651	144265	116	2145776	214578
208	Aili Chen et al,2021	Myricarubra	Myricaceae	Myrica	The overall suitable region area	8_4	tree	0.874	RCP2.6	0.243286	0	0	0	0	0	0	0	0	0	0.232227	0	0	0	0	0	0.524487	0	0	0	0	194	97000	9700	194	121056	12105.6
209	Aili Chen et al,2021	Myricarubra	Myricaceae	Myrica	The overall suitable region area	8_4	tree	0.874	RCP8.5	0.243286	0	0	0	0	0	0	0	0	0	0.232227	0	0	0	0	0	0.524487	0	0	0	0	194	97000	9700	194	102238	10223.8
210	Aili Chen et al,2021	Myricarubra	Myricaceae	Myrica	The overall suitable region area	8_4	tree	0.874	RCP2.6	0.243286	0	0	0	0	0	0	0	0	0	0.232227	0	0	0	0	0	0.524487	0	0	0	0	194	97000	9700	194	117855	11785.5
211	Aili Chen et al,2021	Myricarubra	Myricaceae	Myrica	The overall suitable region area	8_4	tree	0.874	RCP8.5	0.243286	0	0	0	0	0	0	0	0	0	0.232227	0	0	0	0	0	0.524487	0	0	0	0	194	97000	9700	194	142493	14249.3
212	Xinggang Tang et al,2021	Pinustabuliformis	Pinaceae	Pinus	The overall suitable region area	8	tree	0.968	RCP2.6	0	0	0	0.47914	0.206068	0	0.151707	0	0	0	0	0	0	0.163085	0	0	0	0	0	0	0	110	3328860	332886	110	3193600	319360
213	Xinggang Tang et al,2021	Pinustabuliformis	Pinaceae	Pinus	The overall suitable region area	8	tree	0.968	RCP8.5	0	0	0	0.47914	0.206068	0	0.151707	0	0	0	0	0	0	0.163085	0	0	0	0	0	0	0	110	3328860	332886	110	3269830	326983
214	Xinggang Tang et al,2021	Pinustabuliformis	Pinaceae	Pinus	The overall suitable region area	8	tree	0.968	RCP2.6	0	0	0	0.47914	0.206068	0	0.151707	0	0	0	0	0	0	0.163085	0	0	0	0	0	0	0	110	3328860	332886	110	3188620	318862
215	Xinggang Tang et al,2021	Pinustabuliformis	Pinaceae	Pinus	The overall suitable region area	8	tree	0.968	RCP8.5	0	0	0	0.47914	0.206068	0	0.151707	0	0	0	0	0	0	0.163085	0	0	0	0	0	0	0	110	3328860	332886	110	3352970	335297
216	Sayit Hamit1 et al,2018	Calligonummongolicum	Polygonaceae	Calligonum	The overall suitable region area	12	shrub	0.958	RCP2.6	0	0.153121	0	0	0	0	0	0	0	0	0	0	0	0	0	0	0	0	0	0.729093	0.117786	119	1256000	125600	119	1286700	128670
217	Sayit Hamit1 et al,2018	Calligonummongolicum	Polygonaceae	Calligonum	The overall suitable region area	12	shrub	0.958	RCP4.5	0	0.153121	0	0	0	0	0	0	0	0	0	0	0	0	0	0	0	0	0	0.729093	0.117786	119	1256000	125600	119	1270000	127000
218	Sayit Hamit1 et al,2018	Calligonummongolicum	Polygonaceae	Calligonum	The overall suitable region area	12	shrub	0.958	RCP8.5	0	0.153121	0	0	0	0	0	0	0	0	0	0	0	0	0	0	0	0	0	0.729093	0.117786	119	1256000	125600	119	1424400	142440
219	Sayit Hamit1 et al,2018	Calligonummongolicum	Polygonaceae	Calligonum	The overall suitable region area	12	shrub	0.958	RCP2.6	0	0.153121	0	0	0	0	0	0	0	0	0	0	0	0	0	0	0	0	0	0.729093	0.117786	119	1256000	125600	119	1290200	129020
220	Sayit Hamit1 et al,2018	Calligonummongolicum	Polygonaceae	Calligonum	The overall suitable region area	12	shrub	0.958	RCP4.5	0	0.153121	0	0	0	0	0	0	0	0	0	0	0	0	0	0	0	0	0	0.729093	0.117786	119	1256000	125600	119	1230000	123000
221	Sayit Hamit1 et al,2018	Calligonummongolicum	Polygonaceae	Calligonum	The overall suitable region area	12	shrub	0.958	RCP8.5	0	0.153121	0	0	0	0	0	0	0	0	0	0	0	0	0	0	0	0	0	0.729093	0.117786	119	1256000	125600	119	1224600	122460
222	Liang Zhang et al,2020	Lyciumruthenicum	Solanaceae	Lycium	The overall suitable region area	8_4	shrub	0.972	RCP2.6	0.162382	0	0	0	0	0	0	0	0	0	0	0	0.320704	0	0.32747	0	0	0	0	0	0.189445	172	1119420	111942	172	1255600	125560
223	Liang Zhang et al,2020	Lyciumruthenicum	Solanaceae	Lycium	The overall suitable region area	8_4	shrub	0.972	RCP4.5	0.162382	0	0	0	0	0	0	0	0	0	0	0	0.320704	0	0.32747	0	0	0	0	0	0.189445	172	1119420	111942	172	1242400	124240
224	Liang Zhang et al,2020	Lyciumruthenicum	Solanaceae	Lycium	The overall suitable region area	8_4	shrub	0.972	RCP8.5	0.162382	0	0	0	0	0	0	0	0	0	0	0	0.320704	0	0.32747	0	0	0	0	0	0.189445	172	1119420	111942	172	1026730	102673
225	Liang Zhang et al,2020	Lyciumruthenicum	Solanaceae	Lycium	The overall suitable region area	8_4	shrub	0.972	RCP2.6	0.162382	0	0	0	0	0	0	0	0	0	0	0	0.320704	0	0.32747	0	0	0	0	0	0.189445	172	1119420	111942	172	1180960	118096
226	Liang Zhang et al,2020	Lyciumruthenicum	Solanaceae	Lycium	The overall suitable region area	8_4	shrub	0.972	RCP4.5	0.162382	0	0	0	0	0	0	0	0	0	0	0	0.320704	0	0.32747	0	0	0	0	0	0.189445	172	1119420	111942	172	1017860	101786
227	Liang Zhang et al,2020	Lyciumruthenicum	Solanaceae	Lycium	The overall suitable region area	8_4	shrub	0.972	RCP8.5	0.162382	0	0	0	0	0	0	0	0	0	0	0	0.320704	0	0.32747	0	0	0	0	0	0.189445	172	1119420	111942	172	1091820	109182
228	Yuanyuan Qin et al,2022	Potaniniamongolica	Rosaceae	Potaninia	The overall suitable region area	13_1	shrub	0.988	RCP4.5	0	0	0	0	0	0	0	0.26299	0	0	0	0	0	0.229056	0	0.507953	0	0	0	0	0	73	519400	51940	73	563100	56310
229	Yuanyuan Qin et al,2022	Potaniniamongolica	Rosaceae	Potaninia	The overall suitable region area	13_1	shrub	0.988	RCP8.5	0	0	0	0	0	0	0	0.26299	0	0	0	0	0	0.229056	0	0.507953	0	0	0	0	0	73	519400	51940	73	568400	56840
230	Yuanyuan Qin et al,2022	Potaniniamongolica	Rosaceae	Potaninia	The overall suitable region area	13_1	shrub	0.988	RCP4.5	0	0	0	0	0	0	0	0.26299	0	0	0	0	0	0.229056	0	0.507953	0	0	0	0	0	73	519400	51940	73	570400	57040
231	Yuanyuan Qin et al,2022	Potaniniamongolica	Rosaceae	Potaninia	The overall suitable region area	13_1	shrub	0.988	RCP8.5	0	0	0	0	0	0	0	0.26299	0	0	0	0	0	0.229056	0	0.507953	0	0	0	0	0	73	519400	51940	73	518800	51880
204	Jinliang Cui,2015	Euodiarutaecarpa	Rutaceae	Tetradium	The overall suitable region area	4	shrub	0.96	RCP8.5	0	0	0	0	0	0	0	0	0	0	0	0	1	0	0	0	0	0	0	0	0	116	1442651	144265	116	1899682	189968
205	Jinliang Cui,2015	Euodiarutaecarpa	Rutaceae	Tetradium	The overall suitable region area	4	shrub	0.96	RCP2.6	0	0	0	0	0	0	0	0	0	0	0	0	1	0	0	0	0	0	0	0	0	116	1442651	144265	116	1583276	158328
206	Jinliang Cui,2015	Euodiarutaecarpa	Rutaceae	Tetradium	The overall suitable region area	4	shrub	0.96	RCP4.5	0	0	0	0	0	0	0	0	0	0	0	0	1	0	0	0	0	0	0	0	0	116	1442651	144265	116	1864526	186453
207	Jinliang Cui,2015	Euodiarutaecarpa	Rutaceae	Tetradium	The overall suitable region area	4	shrub	0.96	RCP8.5	0	0	0	0	0	0	0	0	0	0	0	0	1	0	0	0	0	0	0	0	0	116	1442651	144265	116	2180932	218093
236	Mingzhu Zhang et al,2021	Ulmuselongata	Ulmaceae	Ulmus	The overall suitable region area	8	tree	0.9916	RCP2.6	0	0	0	0	0	0	0	0	0	0	0	0	0	0.236074	0	0.763926	0	0	0	0	0	42	283900	28390	42	354800	35480
237	Mingzhu Zhang et al,2021	Ulmuselongata	Ulmaceae	Ulmus	The overall suitable region area	8	tree	0.9916	RCP8.5	0	0	0	0	0	0	0	0	0	0	0	0	0	0.236074	0	0.763926	0	0	0	0	0	42	283900	28390	42	332500	33250
238	Mingzhu Zhang et al,2021	Ulmuselongata	Ulmaceae	Ulmus	The overall suitable region area	8	tree	0.9916	RCP2.6	0	0	0	0	0	0	0	0	0	0	0	0	0	0.236074	0	0.763926	0	0	0	0	0	42	283900	28390	42	350900	35090
239	Mingzhu Zhang et al,2021	Ulmuselongata	Ulmaceae	Ulmus	The overall suitable region area	8	tree	0.9916	RCP8.5	0	0	0	0	0	0	0	0	0	0	0	0	0	0.236074	0	0.763926	0	0	0	0	0	42	283900	28390	42	325000	32500
240	Xin He et al,2022	Coryluschinensis	Betulaceae	Corylus	The overall suitable region area	8	tree	0.915	RCP4.5	0	0	0	0	0	0	0	0	0.277778	0	0.222222	0	0.259259	0.240741	0	0	0	0	0	0	0	83	2232448	223245	83	2310469	231047
241	Xin He et al,2022	Coryluschinensis	Betulaceae	Corylus	The overall suitable region area	8	tree	0.915	RCP8.5	0	0	0	0	0	0	0	0	0.277778	0	0.222222	0	0.259259	0.240741	0	0	0	0	0	0	0	83	2232448	223245	83	2372014	237201
242	Xin He et al,2022	Coryluschinensis	Betulaceae	Corylus	The overall suitable region area	8	tree	0.915	RCP4.5	0	0	0	0	0	0	0	0	0.277778	0	0.222222	0	0.259259	0.240741	0	0	0	0	0	0	0	83	2232448	223245	83	2533594	253359
243	Xin He et al,2022	Coryluschinensis	Betulaceae	Corylus	The overall suitable region area	8	tree	0.915	RCP8.5	0	0	0	0	0	0	0	0	0.277778	0	0.222222	0	0.259259	0.240741	0	0	0	0	0	0	0	83	2232448	223245	83	2524271	252427
244	Ying Song et al,2021	Ormosiahenryi	Fabaceae	Ormosia	The overall suitable region area	2	tree	0.954	SSP126	0	0	0	0	0	0	0.189061	0	0	0	0	0	0.172414	0	0	0	0	0	0.638526	0	0	188	1956700	195670	188	1915700	191570
245	Ying Song et al,2021	Ormosiahenryi	Fabaceae	Ormosia	The overall suitable region area	2	tree	0.954	SSP245	0	0	0	0	0	0	0.189061	0	0	0	0	0	0.172414	0	0	0	0	0	0.638526	0	0	188	1956700	195670	188	1919100	191910
246	Ying Song et al,2021	Ormosiahenryi	Fabaceae	Ormosia	The overall suitable region area	2	tree	0.954	SSP585	0	0	0	0	0	0	0.189061	0	0	0	0	0	0.172414	0	0	0	0	0	0.638526	0	0	188	1956700	195670	188	1995700	199570
247	Ying Song et al,2021	Ormosiahenryi	Fabaceae	Ormosia	The overall suitable region area	2	tree	0.954	SSP126	0	0	0	0	0	0	0.189061	0	0	0	0	0	0.172414	0	0	0	0	0	0.638526	0	0	188	1956700	195670	188	1880000	188000
248	Ying Song et al,2021	Ormosiahenryi	Fabaceae	Ormosia	The overall suitable region area	2	tree	0.954	SSP245	0	0	0	0	0	0	0.189061	0	0	0	0	0	0.172414	0	0	0	0	0	0.638526	0	0	188	1956700	195670	188	1957100	195710
249	Ying Song et al,2021	Ormosiahenryi	Fabaceae	Ormosia	The overall suitable region area	2	tree	0.954	SSP585	0	0	0	0	0	0	0.189061	0	0	0	0	0	0.172414	0	0	0	0	0	0.638526	0	0	188	1956700	195670	188	1930300	193030
250	Qi Wang et al,2020	Corylusmandshurica	Betulaceae	Corylus	The overall suitable region area	8	shrub	0.915	RCP2.6	0	0.180556	0	0	0	0	0	0	0	0	0.275	0	0	0.544444	0	0	0	0	0	0	0	221	2758900	275890	221	2812700	281270
251	Qi Wang et al,2020	Corylusmandshurica	Betulaceae	Corylus	The overall suitable region area	8	shrub	0.915	RCP4.5	0	0.180556	0	0	0	0	0	0	0	0	0.275	0	0	0.544444	0	0	0	0	0	0	0	221	2758900	275890	221	2816900	281690
252	Qi Wang et al,2020	Corylusmandshurica	Betulaceae	Corylus	The overall suitable region area	8	shrub	0.915	RCP8.5	0	0.180556	0	0	0	0	0	0	0	0	0.275	0	0	0.544444	0	0	0	0	0	0	0	221	2758900	275890	221	2800700	280070
253	Qi Wang et al,2020	Corylusmandshurica	Betulaceae	Corylus	The overall suitable region area	8	shrub	0.915	RCP2.6	0	0.180556	0	0	0	0	0	0	0	0	0.275	0	0	0.544444	0	0	0	0	0	0	0	221	2758900	275890	221	2801900	280190
254	Qi Wang et al,2020	Corylusmandshurica	Betulaceae	Corylus	The overall suitable region area	8	shrub	0.915	RCP4.5	0	0.180556	0	0	0	0	0	0	0	0	0.275	0	0	0.544444	0	0	0	0	0	0	0	221	2758900	275890	221	2821100	282110
255	Qi Wang et al,2020	Corylusmandshurica	Betulaceae	Corylus	The overall suitable region area	8	shrub	0.915	RCP8.5	0	0.180556	0	0	0	0	0	0	0	0	0.275	0	0	0.544444	0	0	0	0	0	0	0	221	2758900	275890	221	2736300	273630
256	Runan Zhao et al,2019	Carpinuscordata	Betulaceae	Carpinus	The overall suitable region area	8	tree	0.957	RCP2.6	0	0	0	0	0	0.169065	0	0	0	0	0.134293	0.145084	0	0.551559	0	0	0	0	0	0	0	176	1200900	120090	176	1346800	134680
257	Runan Zhao et al,2019	Carpinuscordata	Betulaceae	Carpinus	The overall suitable region area	8	tree	0.957	RCP4.5	0	0	0	0	0	0.169065	0	0	0	0	0.134293	0.145084	0	0.551559	0	0	0	0	0	0	0	176	1200900	120090	176	1325500	132550
258	Runan Zhao et al,2019	Carpinuscordata	Betulaceae	Carpinus	The overall suitable region area	8	tree	0.957	RCP8.5	0	0	0	0	0	0.169065	0	0	0	0	0.134293	0.145084	0	0.551559	0	0	0	0	0	0	0	176	1200900	120090	176	1457700	145770
259	Runan Zhao et al,2019	Carpinuscordata	Betulaceae	Carpinus	The overall suitable region area	8	tree	0.957	RCP6.0	0	0	0	0	0	0.169065	0	0	0	0	0.134293	0.145084	0	0.551559	0	0	0	0	0	0	0	176	1200900	120090	176	1499600	149960
260	Runan Zhao et al,2019	Carpinuscordata	Betulaceae	Carpinus	The overall suitable region area	8	tree	0.957	RCP2.6	0	0	0	0	0	0.169065	0	0	0	0	0.134293	0.145084	0	0.551559	0	0	0	0	0	0	0	176	1200900	120090	176	1368000	136800
261	Runan Zhao et al,2019	Carpinuscordata	Betulaceae	Carpinus	The overall suitable region area	8	tree	0.957	RCP4.5	0	0	0	0	0	0.169065	0	0	0	0	0.134293	0.145084	0	0.551559	0	0	0	0	0	0	0	176	1200900	120090	176	1423900	142390
262	Runan Zhao et al,2019	Carpinuscordata	Betulaceae	Carpinus	The overall suitable region area	8	tree	0.957	RCP8.5	0	0	0	0	0	0.169065	0	0	0	0	0.134293	0.145084	0	0.551559	0	0	0	0	0	0	0	176	1200900	120090	176	1515300	151530
263	Runan Zhao et al,2019	Carpinuscordata	Betulaceae	Carpinus	The overall suitable region area	8	tree	0.957	RCP6.0	0	0	0	0	0	0.169065	0	0	0	0	0.134293	0.145084	0	0.551559	0	0	0	0	0	0	0	176	1200900	120090	176	1460200	146020
264	Ningning Li et al,2019	Picealikiangensis	Pinaceae	Picea	The overall suitable region area	8	tree	0.987	RCP2.6	0	0	0	0	0	0.170098	0	0	0	0	0	0.258938	0.193933	0	0	0	0	0	0	0.377031	0	294	322916	32291.6	294	342010	34201
265	Ningning Li et al,2019	Picealikiangensis	Pinaceae	Picea	The overall suitable region area	8	tree	0.987	RCP4.5	0	0	0	0	0	0.170098	0	0	0	0	0	0.258938	0.193933	0	0	0	0	0	0	0.377031	0	294	322916	32291.6	294	383600	38360
266	Ningning Li et al,2019	Picealikiangensis	Pinaceae	Picea	The overall suitable region area	8	tree	0.987	RCP8.5	0	0	0	0	0	0.170098	0	0	0	0	0	0.258938	0.193933	0	0	0	0	0	0	0.377031	0	294	322916	32291.6	294	350690	35069
267	Ningning Li et al,2019	Picealikiangensis	Pinaceae	Picea	The overall suitable region area	8	tree	0.987	RCP2.6	0	0	0	0	0	0.170098	0	0	0	0	0	0.258938	0.193933	0	0	0	0	0	0	0.377031	0	294	322916	32291.6	294	338540	33854
268	Ningning Li et al,2019	Picealikiangensis	Pinaceae	Picea	The overall suitable region area	8	tree	0.987	RCP4.5	0	0	0	0	0	0.170098	0	0	0	0	0	0.258938	0.193933	0	0	0	0	0	0	0.377031	0	294	322916	32291.6	294	401040	40104
269	Ningning Li et al,2019	Picealikiangensis	Pinaceae	Picea	The overall suitable region area	8	tree	0.987	RCP8.5	0	0	0	0	0	0.170098	0	0	0	0	0	0.258938	0.193933	0	0	0	0	0	0	0.377031	0	294	322916	32291.6	294	417530	41753
270	Ningning Li et al,2019	Piceapurpurea	Pinaceae	Picea	The overall suitable region area	8	tree	0.989	RCP2.6	0	0	0	0	0	0	0	0	0	0	0	0.517241	0	0	0	0	0.162901	0	0	0.319857	0	165	252193	25219.3	165	365810	36581
271	Ningning Li et al,2019	Piceapurpurea	Pinaceae	Picea	The overall suitable region area	8	tree	0.989	RCP4.5	0	0	0	0	0	0	0	0	0	0	0	0.517241	0	0	0	0	0.162901	0	0	0.319857	0	165	252193	25219.3	165	353810	35381
272	Ningning Li et al,2019	Piceapurpurea	Pinaceae	Picea	The overall suitable region area	8	tree	0.989	RCP8.5	0	0	0	0	0	0	0	0	0	0	0	0.517241	0	0	0	0	0.162901	0	0	0.319857	0	165	252193	25219.3	165	331630	33163
273	Ningning Li et al,2019	Piceapurpurea	Pinaceae	Picea	The overall suitable region area	8	tree	0.989	RCP2.6	0	0	0	0	0	0	0	0	0	0	0	0.517241	0	0	0	0	0.162901	0	0	0.319857	0	165	252193	25219.3	165	291910	29191
274	Ningning Li et al,2019	Piceapurpurea	Pinaceae	Picea	The overall suitable region area	8	tree	0.989	RCP4.5	0	0	0	0	0	0	0	0	0	0	0	0.517241	0	0	0	0	0.162901	0	0	0.319857	0	165	252193	25219.3	165	312240	31224
275	Ningning Li et al,2019	Piceapurpurea	Pinaceae	Picea	The overall suitable region area	8	tree	0.989	RCP8.5	0	0	0	0	0	0	0	0	0	0	0	0.517241	0	0	0	0	0.162901	0	0	0.319857	0	165	252193	25219.3	165	339950	33995
276	Yuheng Chen et al,2019	Abiesfabri	Pinaceae	Abies	The overall suitable region area	8	tree	0.98	RCP4.5	0	0	0	0	0	0	0.298469	0	0	0	0	0	0	0.489796	0	0	0.211735	0	0	0	0	27	329200	32920	27	454000	45400
277	Yuheng Chen et al,2019	Cathayaargyrophylla	Pinaceae	Pinaceae	The overall suitable region area	15	tree	0.89	RCP4.5	0	0	0	0	0.12979	0	0	0	0.87021	0	0	0	0	0	0	0	0	0	0	0	0	14	838800	83880	14	888900	88890
278	Yuheng Chen et al,2019	Cephalotaxusfortunei	Cephalotaxaceae	Cephalotaxus	The overall suitable region area	14	tree	0.85	RCP4.5	0	0	0	0	0	0	0	0	0.268717	0	0	0	0	0.442513	0	0.28877	0	0	0	0	0	297	997200	99720	297	1675300	167530
279	Yuheng Chen et al,2019	Cunninghamialanceolata	Cupressaceae	Cunninghamia	The overall suitable region area	15	tree	0.82	RCP4.5	0	0	0	0	0	0	0	0	0.168057	0	0	0	0	0.510131	0	0	0	0	0.321812	0	0	287	1229100	122910	287	1665900	166590
280	Yuheng Chen et al,2019	Cupressusduclouxiana	Cupressaceae	Cupressus	The overall suitable region area	8	tree	0.94	RCP4.5	0	0	0	0	0	0	0.558368	0	0.156118	0	0	0	0	0.285513	0	0	0	0	0	0	0	61	378600	37860	61	652500	65250
281	Yuheng Chen et al,2019	Cupressusfunebris	Cupressaceae	Cupressus	The overall suitable region area	8	tree	0.86	RCP4.5	0	0	0	0	0	0	0	0	0.422194	0	0	0	0	0.577806	0	0	0	0	0	0	0	215	1117700	111770	215	1566100	156610
282	Yuheng Chen et al,2019	Fokieniahodginsii	Cupressaceae	Fokienia	The overall suitable region area	7_4	tree	0.87	RCP4.5	0	0	0	0	0	0	0	0	0	0	0	0	0	0	0	1	0	0	0	0	0	95	735600	73560	95	817400	81740
283	Yuheng Chen et al,2019	Keteleeriaevelyniana	Pinaceae	Keteleeria	The overall suitable region area	14(SH)	tree	0.96	RCP4.5	0	0	0	0	0	0.173149	0.633626	0	0	0	0	0	0	0.193225	0	0	0	0	0	0	0	57	216300	21630	57	164400	16440
284	Yuheng Chen et al,2019	Metasequoiaglyptostroboides	Cupressaceae	Metasequoia	The overall suitable region area	15	tree	0.84	RCP4.5	0	0	0	0	0	0	0	0	0	0	0	0	0	0	0	1	0	0	0	0	0	47	759000	75900	47	1411800	141180
285	Yuheng Chen et al,2019	Piceabrachytyla	Pinaceae	Picea	The overall suitable region area	8	tree	0.97	RCP4.5	0	0	0	0	0	0.334651	0.202899	0	0	0	0	0.201581	0	0.26087	0	0	0	0	0	0	0	52	214100	21410	52	284400	28440
286	Yuheng Chen et al,2019	Pinusyunnanensis	Pinaceae	Pinus	The overall suitable region area	8	tree	0.94	RCP4.5	0	0	0	0	0	0	0.665211	0	0	0	0	0	0	0.334789	0	0	0	0	0	0	0	153	405600	40560	153	705300	70530
287	Yuheng Chen et al,2019	Taxuswallichiana	Taxaceae	Taxus	The overall suitable region area	8	tree	0.86	RCP4.5	0	0	0	0	0	0	0	0	0.590237	0	0	0	0	0.409763	0	0	0	0	0	0	0	81	699800	69980	81	1261800	126180
288	Jiyun Li,2021	Populusszechuanica	Salicaceae	Populus	The overall suitable region area	8	tree	0.944	RCP4.5	0	0	0	0	0	0	0	0	0.700331	0	0	0	0	0	0	0	0.299669	0	0	0	0	234	180000	18000	234	120751	12075.1
289	Jiyun Li,2021	Populusszechuanica	Salicaceae	Populus	The overall suitable region area	8	tree	0.944	RCP8.5	0	0	0	0	0	0	0	0	0.700331	0	0	0	0	0	0	0	0.299669	0	0	0	0	234	180000	18000	234	102121	10212.1
290	Jiyun Li,2021	Salixparaplesia	Salicaceae	Salix	The overall suitable region area	8	tree	0.941	RCP4.5	0	0	0	0	0	0.357387	0	0	0.176244	0	0	0	0	0	0	0	0.312992	0	0	0.153378	0	83	21900	2190	83	60208	6020.8
291	Jiyun Li,2021	Salixparaplesia	Salicaceae	Salix	The overall suitable region area	8	tree	0.941	RCP8.5	0	0	0	0	0	0.357387	0	0	0.176244	0	0	0	0	0	0	0	0.312992	0	0	0.153378	0	83	21900	2190	83	91524	9152.4
292	Jiyun Li,2021	Hippophaegyantsensis	Elaeagnaceae	Hippophae	The overall suitable region area	10	shrub	0.945	RCP4.5	0	0	0	0	0	0	0.146545	0	0.708281	0	0	0	0	0	0	0	0	0	0	0	0.145174	176	830000	83000	176	489284	48928.4
294	Jiyun Li,2021	Prunusmira	Rosaceae	Prunus	The overall suitable region area	8	tree	0.99	RCP4.5	0.179145	0	0	0	0	0	0	0	0.820855	0	0	0	0	0	0	0	0	0	0	0	0	117	135000	13500	117	94981	9498.1
295	Jiyun Li,2021	Prunusmira	Rosaceae	Prunus	The overall suitable region area	8	tree	0.99	RCP8.5	0.179145	0	0	0	0	0	0	0	0.820855	0	0	0	0	0	0	0	0	0	0	0	0	117	135000	13500	117	102121	10212.1
296	Yanhong Li et al,2021	Taxuschinensis	Taxaceae	Taxus	The overall suitable region area	8	tree	0.95	RCP2.6	0	0	0	0	0.286486	0	0	0	0	0	0	0	0	0	0	0	0	0	0	0	0.713514	152	1481300	148130	152	1497100	149710
297	Yanhong Li et al,2021	Taxuschinensis	Taxaceae	Taxus	The overall suitable region area	8	tree	0.95	RCP4.5	0	0	0	0	0.286486	0	0	0	0	0	0	0	0	0	0	0	0	0	0	0	0.713514	152	1481300	148130	152	1476800	147680
298	Yanhong Li et al,2021	Taxuschinensis	Taxaceae	Taxus	The overall suitable region area	8	tree	0.95	RCP8.5	0	0	0	0	0.286486	0	0	0	0	0	0	0	0	0	0	0	0	0	0	0	0.713514	152	1481300	148130	152	1375900	137590
299	Tingting Pan,2021	Osmanthusserrulatus	Oleaceae	Osmanthus	The overall suitable region area	9	shrub	0.991	RCP8.5	0	0	0	0	0	0	0	0	0	0.228148	0	0	0	0	0.192593	0	0	0	0	0.398519	0.180741	31	164900	16490	31	86900	8690
300	Tingting Pan,2021	Osmanthusyunnanensis	Oleaceae	Osmanthus	The overall suitable region area	9	shrub	0.973	RCP8.5	0	0	0	0.131406	0	0	0	0	0	0.266754	0	0	0	0	0	0	0	0	0	0.60184	0	35	1017400	101740	35	960700	96070
301	Xinyu Zhai et al,2021	Liriodendronchinense	Magnoliaceae	Liriodendron	The overall suitable region area	9	tree	0.9	RCP2.6	0	0	0	0	0.491569	0	0	0	0	0	0	0	0	0	0	0	0	0.26978	0.238651	0	0	100	733200	73320	100	745200	74520
302	Xinyu Zhai et al,2021	Liriodendronchinense	Magnoliaceae	Liriodendron	The overall suitable region area	9	tree	0.9	RCP4.5	0	0	0	0	0.491569	0	0	0	0	0	0	0	0	0	0	0	0	0.26978	0.238651	0	0	100	733200	73320	100	807000	80700
303	Xinyu Zhai et al,2021	Liriodendronchinense	Magnoliaceae	Liriodendron	The overall suitable region area	9	tree	0.9	RCP8.5	0	0	0	0	0.491569	0	0	0	0	0	0	0	0	0	0	0	0	0.26978	0.238651	0	0	100	733200	73320	100	720700	72070
304	Xinyu Zhai et al,2021	Liriodendronchinense	Magnoliaceae	Liriodendron	The overall suitable region area	9	tree	0.9	RCP6.0	0	0	0	0	0.491569	0	0	0	0	0	0	0	0	0	0	0	0	0.26978	0.238651	0	0	100	733200	73320	100	740300	74030
305	Ke Lu et al,2020	Artemisiaordosica	Asteraceae	Artemisia	The overall suitable region area	8	shrub	0.98	RCP4.5	0	0	0	0.206659	0	0	0.269805	0	0	0	0.239954	0	0	0	0	0	0.165327	0	0	0.118255	0	89	646500	64650	89	540800	54080
306	Ke Lu et al,2020	Artemisiaordosica	Asteraceae	Artemisia	The overall suitable region area	8	shrub	0.98	RCP8.5	0	0	0	0.206659	0	0	0.269805	0	0	0	0.239954	0	0	0	0	0	0.165327	0	0	0.118255	0	89	646500	64650	89	559500	55950
307	Ke Lu et al,2020	Artemisiaordosica	Asteraceae	Artemisia	The overall suitable region area	8	shrub	0.98	RCP4.5	0	0	0	0.206659	0	0	0.269805	0	0	0	0.239954	0	0	0	0	0	0.165327	0	0	0.118255	0	89	646500	64650	89	616700	61670
308	Ke Lu et al,2020	Artemisiaordosica	Asteraceae	Artemisia	The overall suitable region area	8	shrub	0.98	RCP8.5	0	0	0	0.206659	0	0	0.269805	0	0	0	0.239954	0	0	0	0	0	0.165327	0	0	0.118255	0	89	646500	64650	89	595200	59520
309	Xiaohui He et al,2019	Xanthocerassorbifolium	Sapindaceae	Xanthoceras	The overall suitable region area	15	shrub	0.8	RCP2.6	0	0	0	0.297194	0	0	0	0.531888	0	0.170918	0	0	0	0	0	0	0	0	0	0	0	155	749050	74905	155	976320	97632
310	Xiaohui He et al,2019	Xanthocerassorbifolium	Sapindaceae	Xanthoceras	The overall suitable region area	15	shrub	0.8	RCP4.5	0	0	0	0.297194	0	0	0	0.531888	0	0.170918	0	0	0	0	0	0	0	0	0	0	0	155	749050	74905	155	957120	95712
311	Xiaohui He et al,2019	Xanthocerassorbifolium	Sapindaceae	Xanthoceras	The overall suitable region area	15	shrub	0.8	RCP8.5	0	0	0	0.297194	0	0	0	0.531888	0	0.170918	0	0	0	0	0	0	0	0	0	0	0	155	749050	74905	155	1195200	119520
312	Xiaohui He et al,2019	Xanthocerassorbifolium	Sapindaceae	Xanthoceras	The overall suitable region area	15	shrub	0.8	RCP6.0	0	0	0	0.297194	0	0	0	0.531888	0	0.170918	0	0	0	0	0	0	0	0	0	0	0	155	749050	74905	155	1107840	110784
313	Xiaohui He et al,2019	Xanthocerassorbifolium	Sapindaceae	Xanthoceras	The overall suitable region area	15	shrub	0.8	RCP2.6	0	0	0	0.297194	0	0	0	0.531888	0	0.170918	0	0	0	0	0	0	0	0	0	0	0	155	749050	74905	155	973440	97344
314	Xiaohui He et al,2019	Xanthocerassorbifolium	Sapindaceae	Xanthoceras	The overall suitable region area	15	shrub	0.8	RCP4.5	0	0	0	0.297194	0	0	0	0.531888	0	0.170918	0	0	0	0	0	0	0	0	0	0	0	155	749050	74905	155	975360	97536
315	Xiaohui He et al,2019	Xanthocerassorbifolium	Sapindaceae	Xanthoceras	The overall suitable region area	15	shrub	0.8	RCP8.5	0	0	0	0.297194	0	0	0	0.531888	0	0.170918	0	0	0	0	0	0	0	0	0	0	0	155	749050	74905	155	1274880	127488
316	Xiaohui He et al,2019	Xanthocerassorbifolium	Sapindaceae	Xanthoceras	The overall suitable region area	15	shrub	0.8	RCP6.0	0	0	0	0.297194	0	0	0	0.531888	0	0.170918	0	0	0	0	0	0	0	0	0	0	0	155	749050	74905	155	1136640	113664
317	Yin Li et al,2017	Quercusphillyreoides	Fagaceae	Quercus	The overall suitable region area	8	tree	0.99	RCP2.6	0	0	0	0	0.128041	0	0.215109	0	0	0	0	0	0	0	0	0	0	0	0	0.65685	0	134	112836	11283.6	134	109339	10933.9
318	Yin Li et al,2017	Quercusphillyreoides	Fagaceae	Quercus	The overall suitable region area	8	tree	0.99	RCP4.5	0	0	0	0	0.128041	0	0.215109	0	0	0	0	0	0	0	0	0	0	0	0	0.65685	0	134	112836	11283.6	134	109651	10965.1
319	Yin Li et al,2017	Quercusphillyreoides	Fagaceae	Quercus	The overall suitable region area	8	tree	0.99	RCP8.5	0	0	0	0	0.128041	0	0.215109	0	0	0	0	0	0	0	0	0	0	0	0	0.65685	0	134	112836	11283.6	134	104859	10485.9
320	Yin Li et al,2017	Quercusphillyreoides	Fagaceae	Quercus	The overall suitable region area	8	tree	0.99	RCP6.0	0	0	0	0	0.128041	0	0.215109	0	0	0	0	0	0	0	0	0	0	0	0	0.65685	0	134	112836	11283.6	134	109022	10902.2
321	Xiaohui He et al,2021	Hippophaethibetana	Elaeagnaceae	Hippophae	The overall suitable region area	10	shrub	0.947	RCP2.6	0	0.798387	0	0	0	0	0	0	0	0	0	0	0	0	0	0	0	0.201613	0	0	0	118	2108700	210870	118	1246080	124608
322	Xiaohui He et al,2021	Hippophaethibetana	Elaeagnaceae	Hippophae	The overall suitable region area	10	shrub	0.947	RCP4.5	0	0.798387	0	0	0	0	0	0	0	0	0	0	0	0	0	0	0	0.201613	0	0	0	118	2108700	210870	118	1300800	130080
323	Xiaohui He et al,2021	Hippophaethibetana	Elaeagnaceae	Hippophae	The overall suitable region area	10	shrub	0.947	RCP8.5	0	0.798387	0	0	0	0	0	0	0	0	0	0	0	0	0	0	0	0.201613	0	0	0	118	2108700	210870	118	1372800	137280
324	Xiaohui He et al,2021	Hippophaethibetana	Elaeagnaceae	Hippophae	The overall suitable region area	10	shrub	0.947	RCP6.0	0	0.798387	0	0	0	0	0	0	0	0	0	0	0	0	0	0	0	0.201613	0	0	0	118	2108700	210870	118	1447680	144768
325	Xiaohui He et al,2021	Hippophaethibetana	Elaeagnaceae	Hippophae	The overall suitable region area	10	shrub	0.947	RCP2.6	0	0.798387	0	0	0	0	0	0	0	0	0	0	0	0	0	0	0	0.201613	0	0	0	118	2108700	210870	118	1305600	130560
326	Xiaohui He et al,2021	Hippophaethibetana	Elaeagnaceae	Hippophae	The overall suitable region area	10	shrub	0.947	RCP4.5	0	0.798387	0	0	0	0	0	0	0	0	0	0	0	0	0	0	0	0.201613	0	0	0	118	2108700	210870	118	1362240	136224
327	Xiaohui He et al,2021	Hippophaethibetana	Elaeagnaceae	Hippophae	The overall suitable region area	10	shrub	0.947	RCP8.5	0	0.798387	0	0	0	0	0	0	0	0	0	0	0	0	0	0	0	0.201613	0	0	0	118	2108700	210870	118	1431360	143136
328	Xiaohui He et al,2021	Hippophaethibetana	Elaeagnaceae	Hippophae	The overall suitable region area	10	shrub	0.947	RCP6.0	0	0.798387	0	0	0	0	0	0	0	0	0	0	0	0	0	0	0	0.201613	0	0	0	118	2108700	210870	118	1376640	137664
329	Yongfu Li et al，2019	Osmanthusyunnanensis	Oleaceae	Osmanthus	The overall suitable region area	9	shrub	0. 976)	RCP8.5	0	0	0	0.415198	0	0	0.584802	0	0	0	0	0	0	0	0	0	0	0	0	0	0	34	337920	33792	34	788160	78816
330	Yongfu Li et al，2019	Osmanthusdelavayi	Oleaceae	Osmanthus	The overall suitable region area	9	shrub	0. 948	RCP8.5	0	0	0	0.405495	0	0	0.594505	0	0	0	0	0	0	0	0	0	0	0	0	0	0	39	404160	40416	39	423360	42336
331	Yihong Meng et al,2019	Disanthuscercidifolius	Hamamelidaceae	Disanthus	The overall suitable region area	14(SH)	shrub	0.999	RCP2.6	0	0	0	0	0	0	0.26818	0	0	0	0	0	0	0	0.443071	0.288749	0	0	0	0	0	19	31818	3181.8	19	24174	2417.4
332	Yihong Meng et al,2019	Disanthuscercidifolius	Hamamelidaceae	Disanthus	The overall suitable region area	14(SH)	shrub	0.999	RCP4.5	0	0	0	0	0	0	0.26818	0	0	0	0	0	0	0	0.443071	0.288749	0	0	0	0	0	19	31818	3181.8	19	25950	2595
334	Ming Zeng et al,2021	Cercidiphyllumjaponicum	Cercidiphyllaceae	Cercidiphyllum	The overall suitable region area	14(SH)	tree	0.9	RCP2.6	0	0	0	0	0	0	0.145577	0	0.331467	0	0.151176	0	0	0.371781	0	0	0	0	0	0	0	326	1316200	131620	326	1221125	122112
335	Ming Zeng et al,2021	Cercidiphyllumjaponicum	Cercidiphyllaceae	Cercidiphyllum	The overall suitable region area	14(SH)	tree	0.9	RCP4.5	0	0	0	0	0	0	0.145577	0	0.331467	0	0.151176	0	0	0.371781	0	0	0	0	0	0	0	326	1316200	131620	326	1211950	121195
336	Ming Zeng et al,2021	Cercidiphyllumjaponicum	Cercidiphyllaceae	Cercidiphyllum	The overall suitable region area	14(SH)	tree	0.9	RCP6.0	0	0	0	0	0	0	0.145577	0	0.331467	0	0.151176	0	0	0.371781	0	0	0	0	0	0	0	326	1316200	131620	326	1261025	126102
337	Ming Zeng et al,2021	Cercidiphyllumjaponicum	Cercidiphyllaceae	Cercidiphyllum	The overall suitable region area	14(SH)	tree	0.9	RCP8.5	0	0	0	0	0	0	0.145577	0	0.331467	0	0.151176	0	0	0.371781	0	0	0	0	0	0	0	326	1316200	131620	326	1215050	121505
338	Ming Zeng et al,2021	Cercidiphyllumjaponicum	Cercidiphyllaceae	Cercidiphyllum	The overall suitable region area	14(SH)	tree	0.9	RCP2.6	0	0	0	0	0	0	0.145577	0	0.331467	0	0.151176	0	0	0.371781	0	0	0	0	0	0	0	326	1316200	131620	326	1209250	120925
339	Ming Zeng et al,2021	Cercidiphyllumjaponicum	Cercidiphyllaceae	Cercidiphyllum	The overall suitable region area	14(SH)	tree	0.9	RCP6.0	0	0	0	0	0	0	0.145577	0	0.331467	0	0.151176	0	0	0.371781	0	0	0	0	0	0	0	326	1316200	131620	326	1307075	130708
340	Ming Zeng et al,2021	Cercidiphyllumjaponicum	Cercidiphyllaceae	Cercidiphyllum	The overall suitable region area	14(SH)	tree	0.9	RCP4.5	0	0	0	0	0	0	0.145577	0	0.331467	0	0.151176	0	0	0.371781	0	0	0	0	0	0	0	326	1316200	131620	326	1144250	114425
341	Ming Zeng et al,2021	Cercidiphyllumjaponicum	Cercidiphyllaceae	Cercidiphyllum	The overall suitable region area	14(SH)	tree	0.9	RCP8.5	0	0	0	0	0	0	0.145577	0	0.331467	0	0.151176	0	0	0.371781	0	0	0	0	0	0	0	326	1316200	131620	326	1215675	121568
342	Zengli Liu et al,2022	Cephalotaxusoliveri	Cephalotaxaceae	Cephalotaxus	The overall suitable region area	14	tree	0.951	SSP126	0	0	0.148594	0	0	0	0	0	0	0	0	0	0	0	0	0.851406	0	0	0	0	0	62	942410	94241	62	973750	97375
343	Zengli Liu et al,2022	Cephalotaxusoliveri	Cephalotaxaceae	Cephalotaxus	The overall suitable region area	14	tree	0.951	SSP245	0	0	0.148594	0	0	0	0	0	0	0	0	0	0	0	0	0.851406	0	0	0	0	0	62	942410	94241	62	1020625	102062
344	Zengli Liu et al,2022	Cephalotaxusoliveri	Cephalotaxaceae	Cephalotaxus	The overall suitable region area	14	tree	0.951	SSP370	0	0	0.148594	0	0	0	0	0	0	0	0	0	0	0	0	0.851406	0	0	0	0	0	62	942410	94241	62	1088125	108812
345	Zengli Liu et al,2022	Cephalotaxusoliveri	Cephalotaxaceae	Cephalotaxus	The overall suitable region area	14	tree	0.951	SSP585	0	0	0.148594	0	0	0	0	0	0	0	0	0	0	0	0	0.851406	0	0	0	0	0	62	942410	94241	62	1169375	116938
346	Zengli Liu et al,2022	Cephalotaxusoliveri	Cephalotaxaceae	Cephalotaxus	The overall suitable region area	14	tree	0.951	SSP126	0	0	0.148594	0	0	0	0	0	0	0	0	0	0	0	0	0.851406	0	0	0	0	0	62	942410	94241	62	1.0041e+06	100410
347	Zengli Liu et al,2022	Cephalotaxusoliveri	Cephalotaxaceae	Cephalotaxus	The overall suitable region area	14	tree	0.951	SSP245	0	0	0.148594	0	0	0	0	0	0	0	0	0	0	0	0	0.851406	0	0	0	0	0	62	942410	94241	62	1.20747e+06	120747
348	Zengli Liu et al,2022	Cephalotaxusoliveri	Cephalotaxaceae	Cephalotaxus	The overall suitable region area	14	tree	0.951	SSP370	0	0	0.148594	0	0	0	0	0	0	0	0	0	0	0	0	0.851406	0	0	0	0	0	62	942410	94241	62	1030000	103000
349	Zengli Liu et al,2022	Cephalotaxusoliveri	Cephalotaxaceae	Cephalotaxus	The overall suitable region area	14	tree	0.951	SSP585	0	0	0.148594	0	0	0	0	0	0	0	0	0	0	0	0	0.851406	0	0	0	0	0	62	942410	94241	62	1.15639e+06	115639
350	Zengli Liu et al,2022	Cephalotaxusoliveri	Cephalotaxaceae	Cephalotaxus	The overall suitable region area	14	tree	0.951	SSP126	0	0	0.148594	0	0	0	0	0	0	0	0	0	0	0	0	0.851406	0	0	0	0	0	62	942410	94241	62	988675	98867.5
351	Zengli Liu et al,2022	Cephalotaxusoliveri	Cephalotaxaceae	Cephalotaxus	The overall suitable region area	14	tree	0.951	SSP245	0	0	0.148594	0	0	0	0	0	0	0	0	0	0	0	0	0.851406	0	0	0	0	0	62	942410	94241	62	955904	95590.4
352	Zengli Liu et al,2022	Cephalotaxusoliveri	Cephalotaxaceae	Cephalotaxus	The overall suitable region area	14	tree	0.951	SSP370	0	0	0.148594	0	0	0	0	0	0	0	0	0	0	0	0	0.851406	0	0	0	0	0	62	942410	94241	62	1103125	110312
353	Zengli Liu et al,2022	Cephalotaxusoliveri	Cephalotaxaceae	Cephalotaxus	The overall suitable region area	14	tree	0.951	SSP585	0	0	0.148594	0	0	0	0	0	0	0	0	0	0	0	0	0.851406	0	0	0	0	0	62	942410	94241	62	1014375	101438
354	Zengli Liu et al,2022	Cephalotaxusoliveri	Cephalotaxaceae	Cephalotaxus	The overall suitable region area	14	tree	0.951	SSP126	0	0	0.148594	0	0	0	0	0	0	0	0	0	0	0	0	0.851406	0	0	0	0	0	62	942410	94241	62	1121875	112188
355	Zengli Liu et al,2022	Cephalotaxusoliveri	Cephalotaxaceae	Cephalotaxus	The overall suitable region area	14	tree	0.951	SSP245	0	0	0.148594	0	0	0	0	0	0	0	0	0	0	0	0	0.851406	0	0	0	0	0	62	942410	94241	62	1141875	114188
356	Zengli Liu et al,2022	Cephalotaxusoliveri	Cephalotaxaceae	Cephalotaxus	The overall suitable region area	14	tree	0.951	SSP370	0	0	0.148594	0	0	0	0	0	0	0	0	0	0	0	0	0.851406	0	0	0	0	0	62	942410	94241	62	1030625	103062
357	Zengli Liu et al,2022	Cephalotaxusoliveri	Cephalotaxaceae	Cephalotaxus	The overall suitable region area	14	tree	0.951	SSP585	0	0	0.148594	0	0	0	0	0	0	0	0	0	0	0	0	0.851406	0	0	0	0	0	62	942410	94241	62	1163125	116312
358	Xijuan Zhang et al,2021	Larixgmelinii	Pinaceae	Larix	The overall suitable region area	8	tree	0.982	RCP2.6	0.175674	0	0	0	0	0	0	0	0	0.824326	0	0	0	0	0	0	0	0	0	0	0	288	224794	22479.4	288	177752	17775.2
359	Xijuan Zhang et al,2021	Larixgmelinii	Pinaceae	Larix	The overall suitable region area	8	tree	0.982	RCP4.5	0.175674	0	0	0	0	0	0	0	0	0.824326	0	0	0	0	0	0	0	0	0	0	0	288	224794	22479.4	288	195418	19541.8
360	Xijuan Zhang et al,2021	Larixgmelinii	Pinaceae	Larix	The overall suitable region area	8	tree	0.982	RCP8.5	0.175674	0	0	0	0	0	0	0	0	0.824326	0	0	0	0	0	0	0	0	0	0	0	288	224794	22479.4	288	161340	16134
361	Xijuan Zhang et al,2021	Larixgmelinii	Pinaceae	Larix	The overall suitable region area	8	tree	0.982	RCP2.6	0.175674	0	0	0	0	0	0	0	0	0.824326	0	0	0	0	0	0	0	0	0	0	0	288	224794	22479.4	288	193880	19388
362	Xijuan Zhang et al,2021	Larixgmelinii	Pinaceae	Larix	The overall suitable region area	8	tree	0.982	RCP4.5	0.175674	0	0	0	0	0	0	0	0	0.824326	0	0	0	0	0	0	0	0	0	0	0	288	224794	22479.4	288	137437	13743.7
363	Xijuan Zhang et al,2021	Larixgmelinii	Pinaceae	Larix	The overall suitable region area	8	tree	0.982	RCP8.5	0.175674	0	0	0	0	0	0	0	0	0.824326	0	0	0	0	0	0	0	0	0	0	0	288	224794	22479.4	288	163420	16342
364	Weiyan Zheng et al,2019	Lithocarpuslitseifolius	Fagaceae	Lithocarpus	The overall suitable region area	9	tree	0.93	RCP2.6	0	0	0	0	0	0	0	0	0	0	0	0	0	0.315723	0	0.684277	0	0	0	0	0	21	2478100	247810	21	2351600	235160
365	Weiyan Zheng et al,2019	Lithocarpuslitseifolius	Fagaceae	Lithocarpus	The overall suitable region area	9	tree	0.93	RCP8.5	0	0	0	0	0	0	0	0	0	0	0	0	0	0.315723	0	0.684277	0	0	0	0	0	21	2478100	247810	21	2403000	240300
366	Weiyan Zheng et al,2019	Lithocarpusbrevicaudatus	Fagaceae	Lithocarpus	The overall suitable region area	9	tree	0.99	RCP2.6	0	0	0	0	0	0	0	0	0	0	0	0	0	0	0	1	0	0	0	0	0	91	1639200	163920	91	1647700	164770
367	Weiyan Zheng et al,2019	Lithocarpusbrevicaudatus	Fagaceae	Lithocarpus	The overall suitable region area	9	tree	0.99	RCP8.5	0	0	0	0	0	0	0	0	0	0	0	0	0	0	0	1	0	0	0	0	0	91	1639200	163920	91	1664900	166490
368	Weiyan Zheng et al,2019	Lithocarpusdealbatus	Fagaceae	Lithocarpus	The overall suitable region area	9	tree	0.96	RCP2.6	0	0	0	0	0	0	0.643447	0	0.152302	0	0	0	0	0.20425	0	0	0	0	0	0	0	49	1184400	118440	49	1040700	104070
369	Weiyan Zheng et al,2019	Lithocarpusdealbatus	Fagaceae	Lithocarpus	The overall suitable region area	9	tree	0.96	RCP8.5	0	0	0	0	0	0	0.643447	0	0.152302	0	0	0	0	0.20425	0	0	0	0	0	0	0	49	1184400	118440	49	1142900	114290
370	Weiyan Zheng et al,2019	Lithocarpuscorneus	Fagaceae	Lithocarpus	The overall suitable region area	9	tree	0.95	RCP2.6	0	0	0	0	0	0	0	0	0	0	0	0	0	0.290698	0	0	0	0.145349	0.563953	0	0	87	1682200	168220	87	1382700	138270
371	Weiyan Zheng et al,2019	Lithocarpuscorneus	Fagaceae	Lithocarpus	The overall suitable region area	9	tree	0.95	RCP8.5	0	0	0	0	0	0	0	0	0	0	0	0	0	0.290698	0	0	0	0.145349	0.563953	0	0	87	1682200	168220	87	1414300	141430
372	Weiyan Zheng et al,2019	Lithocarpuselizabethiae	Fagaceae	Lithocarpus	The overall suitable region area	9	tree	0.97	RCP2.6	0	0	0	0	0	0	0	0	0	0	0	0	0	0	0	0.333333	0	0.305556	0.361111	0	0	40	2132500	213250	40	2288000	228800
373	Weiyan Zheng et al,2019	Lithocarpuselizabethiae	Fagaceae	Lithocarpus	The overall suitable region area	9	tree	0.97	RCP8.5	0	0	0	0	0	0	0	0	0	0	0	0	0	0	0	0.333333	0	0.305556	0.361111	0	0	40	2132500	213250	40	2266000	226600
374	Renzhong Xiong et al,2019	Sorbustianschanica	Rosaceae	Sorbus	The overall suitable region area	8	shrub	0.9449	RCP2.6	0	0	0	0	0	0	0.120958	0	0	0	0	0	0.28982	0	0	0.148503	0.440719	0	0	0	0	69	761100	76110	69	994800	99480
375	Renzhong Xiong et al,2019	Sorbustianschanica	Rosaceae	Sorbus	The overall suitable region area	8	shrub	0.9449	RCP4.5	0	0	0	0	0	0	0.120958	0	0	0	0	0	0.28982	0	0	0.148503	0.440719	0	0	0	0	69	761100	76110	69	1054500	105450
376	Renzhong Xiong et al,2019	Sorbustianschanica	Rosaceae	Sorbus	The overall suitable region area	8	shrub	0.9449	RCP8.5	0	0	0	0	0	0	0.120958	0	0	0	0	0	0.28982	0	0	0.148503	0.440719	0	0	0	0	69	761100	76110	69	1031600	103160
377	Renzhong Xiong et al,2019	Sorbustianschanica	Rosaceae	Sorbus	The overall suitable region area	8	shrub	0.9449	RCP2.6	0	0	0	0	0	0	0.120958	0	0	0	0	0	0.28982	0	0	0.148503	0.440719	0	0	0	0	69	761100	76110	69	967300	96730
378	Renzhong Xiong et al,2019	Sorbustianschanica	Rosaceae	Sorbus	The overall suitable region area	8	shrub	0.9449	RCP4.5	0	0	0	0	0	0	0.120958	0	0	0	0	0	0.28982	0	0	0.148503	0.440719	0	0	0	0	69	761100	76110	69	961000	96100
379	Renzhong Xiong et al,2019	Sorbustianschanica	Rosaceae	Sorbus	The overall suitable region area	8	shrub	0.9449	RCP8.5	0	0	0	0	0	0	0.120958	0	0	0	0	0	0.28982	0	0	0.148503	0.440719	0	0	0	0	69	761100	76110	69	998100	99810
380	Xingyue Yan et al,2021	Hydrangeamacrophylla	Hydrangeoideae	Hydrangea	The overall suitable region area	9	shrub	0.979	RCP2.6	0	0	0	0	0	0	0.28079	0	0.423198	0	0	0	0	0	0	0	0	0	0	0.296012	0	303	3501120	350112	303	3693120	369312
381	Xingyue Yan et al,2021	Hydrangeamacrophylla	Hydrangeoideae	Hydrangea	The overall suitable region area	9	shrub	0.979	RCP4.5	0	0	0	0	0	0	0.28079	0	0.423198	0	0	0	0	0	0	0	0	0	0	0.296012	0	303	3501120	350112	303	3853440	385344
382	Xingyue Yan et al,2021	Hydrangeamacrophylla	Hydrangeoideae	Hydrangea	The overall suitable region area	9	shrub	0.979	RCP8.5	0	0	0	0	0	0	0.28079	0	0.423198	0	0	0	0	0	0	0	0	0	0	0.296012	0	303	3501120	350112	303	4108800	410880
383	Xingyue Yan et al,2021	Hydrangeamacrophylla	Hydrangeoideae	Hydrangea	The overall suitable region area	9	shrub	0.979	RCP2.6	0	0	0	0	0	0	0.28079	0	0.423198	0	0	0	0	0	0	0	0	0	0	0.296012	0	303	3501120	350112	303	3792960	379296
384	Xingyue Yan et al,2021	Hydrangeamacrophylla	Hydrangeoideae	Hydrangea	The overall suitable region area	9	shrub	0.979	RCP4.5	0	0	0	0	0	0	0.28079	0	0.423198	0	0	0	0	0	0	0	0	0	0	0.296012	0	303	3501120	350112	303	3967680	396768
385	Xingyue Yan et al,2021	Hydrangeamacrophylla	Hydrangeoideae	Hydrangea	The overall suitable region area	9	shrub	0.979	RCP8.5	0	0	0	0	0	0	0.28079	0	0.423198	0	0	0	0	0	0	0	0	0	0	0.296012	0	303	3501120	350112	303	4212480	421248
386	Xingzhuang Ye et al,2020	Semiliquidambarcathayensis	Hamamelidaceae	Semiliquidambar	The overall suitable region area	15	tree	0.9388	RCP2.6	0	0	0	0.419101	0.258427	0	0	0	0	0	0	0	0	0.2	0	0.122472	0	0	0	0	0	120	344538	34453.8	120	219540	21954
387	Xingzhuang Ye et al,2020	Semiliquidambarcathayensis	Hamamelidaceae	Semiliquidambar	The overall suitable region area	15	tree	0.9388	RCP8.5	0	0	0	0.419101	0.258427	0	0	0	0	0	0	0	0	0.2	0	0.122472	0	0	0	0	0	120	344538	34453.8	120	320248	32024.8
388	Xingzhuang Ye et al,2020	Semiliquidambarcathayensis	Hamamelidaceae	Semiliquidambar	The overall suitable region area	15	tree	0.9388	RCP2.6	0	0	0	0.419101	0.258427	0	0	0	0	0	0	0	0	0.2	0	0.122472	0	0	0	0	0	120	344538	34453.8	120	422404	42240.4
389	Xingzhuang Ye et al,2020	Semiliquidambarcathayensis	Hamamelidaceae	Semiliquidambar	The overall suitable region area	15	tree	0.9388	RCP8.5	0	0	0	0.419101	0.258427	0	0	0	0	0	0	0	0	0.2	0	0.122472	0	0	0	0	0	120	344538	34453.8	120	191839	19183.9
390	Guowei Wen et al,2021	Pinustabuliformis	Pinaceae	Pinus	The overall suitable region area	8	tree	0.8947	RCP2.6	0	0	0	0.581323	0	0	0	0	0	0	0.418677	0	0	0.453306	0	0	0	0	0	0	0	260	4328700	432870	260	4672000	467200
391	Guowei Wen et al,2021	Pinustabuliformis	Pinaceae	Pinus	The overall suitable region area	8	tree	0.8947	RCP4.5	0	0	0	0.581323	0	0	0	0	0	0	0.418677	0	0	0.453306	0	0	0	0	0	0	0	260	4328700	432870	260	4613300	461330
392	Guowei Wen et al,2021	Pinustabuliformis	Pinaceae	Pinus	The overall suitable region area	8	tree	0.8947	RCP8.5	0	0	0	0.581323	0	0	0	0	0	0	0.418677	0	0	0.453306	0	0	0	0	0	0	0	260	4328700	432870	260	4403000	440300
393	Guowei Wen et al,2021	Pinustabuliformis	Pinaceae	Pinus	The overall suitable region area	8	tree	0.8947	RCP2.6	0	0	0	0.581323	0	0	0	0	0	0	0.418677	0	0	0.453306	0	0	0	0	0	0	0	260	4328700	432870	260	4409800	440980
394	Guowei Wen et al,2021	Pinustabuliformis	Pinaceae	Pinus	The overall suitable region area	8	tree	0.8947	RCP4.5	0	0	0	0.581323	0	0	0	0	0	0	0.418677	0	0	0.453306	0	0	0	0	0	0	0	260	4328700	432870	260	4727300	472730
395	Guowei Wen et al,2021	Pinustabuliformis	Pinaceae	Pinus	The overall suitable region area	8	tree	0.8947	RCP8.5	0	0	0	0.581323	0	0	0	0	0	0	0.418677	0	0	0.453306	0	0	0	0	0	0	0	260	4328700	432870	260	4959300	495930
396	Guowei Wen et al,2021	Ostryopsisdavidiana	Betulaceae	Ostryopsis	The overall suitable region area	15	shrub	0.9823	RCP2.6	0	0	0	0.245293	0	0.189451	0	0	0	0	0	0	0	0.17204	0	0	0	0.248259	0.144957	0	0	178	1182300	118230	178	1121200	112120
397	Guowei Wen et al,2021	Ostryopsisdavidiana	Betulaceae	Ostryopsis	The overall suitable region area	15	shrub	0.9823	RCP4.5	0	0	0	0.245293	0	0.189451	0	0	0	0	0	0	0	0.17204	0	0	0	0.248259	0.144957	0	0	178	1182300	118230	178	1121800	112180
398	Guowei Wen et al,2021	Ostryopsisdavidiana	Betulaceae	Ostryopsis	The overall suitable region area	15	shrub	0.9823	RCP8.5	0	0	0	0.245293	0	0.189451	0	0	0	0	0	0	0	0.17204	0	0	0	0.248259	0.144957	0	0	178	1182300	118230	178	1085900	108590
399	Guowei Wen et al,2021	Ostryopsisdavidiana	Betulaceae	Ostryopsis	The overall suitable region area	15	shrub	0.9823	RCP2.6	0	0	0	0.245293	0	0.189451	0	0	0	0	0	0	0	0.17204	0	0	0	0.248259	0.144957	0	0	178	1182300	118230	178	1155300	115530
400	Guowei Wen et al,2021	Ostryopsisdavidiana	Betulaceae	Ostryopsis	The overall suitable region area	15	shrub	0.9823	RCP4.5	0	0	0	0.245293	0	0.189451	0	0	0	0	0	0	0	0.17204	0	0	0	0.248259	0.144957	0	0	178	1182300	118230	178	1124600	112460
401	Guowei Wen et al,2021	Ostryopsisdavidiana	Betulaceae	Ostryopsis	The overall suitable region area	15	shrub	0.9823	RCP8.5	0	0	0	0.245293	0	0.189451	0	0	0	0	0	0	0	0.17204	0	0	0	0.248259	0.144957	0	0	178	1182300	118230	178	1110800	111080
402	Xiang Xu et al,2017	Liriodendronchinense	Magnoliaceae	Liriodendron	The overall suitable region area	9	tree	0.912	RCP2.6	0	0	0	0	0	0	0	0	0	0	0.406288	0	0	0.593712	0	0	0	0	0	0	0	212	2216000	221600	212	2362300	236230
403	Xiang Xu et al,2017	Liriodendronchinense	Magnoliaceae	Liriodendron	The overall suitable region area	9	tree	0.912	RCP4.5	0	0	0	0	0	0	0	0	0	0	0.406288	0	0	0.593712	0	0	0	0	0	0	0	212	2216000	221600	212	2372800	237280
404	Xiang Xu et al,2017	Liriodendronchinense	Magnoliaceae	Liriodendron	The overall suitable region area	9	tree	0.912	RCP8.5	0	0	0	0	0	0	0	0	0	0	0.406288	0	0	0.593712	0	0	0	0	0	0	0	212	2216000	221600	212	2414600	241460
405	Xiang Xu et al,2017	Liriodendronchinense	Magnoliaceae	Liriodendron	The overall suitable region area	9	tree	0.912	RCP2.6	0	0	0	0	0	0	0	0	0	0	0.406288	0	0	0.593712	0	0	0	0	0	0	0	212	2216000	221600	212	2372000	237200
406	Xiang Xu et al,2017	Liriodendronchinense	Magnoliaceae	Liriodendron	The overall suitable region area	9	tree	0.912	RCP4.5	0	0	0	0	0	0	0	0	0	0	0.406288	0	0	0.593712	0	0	0	0	0	0	0	212	2216000	221600	212	2310000	231000
407	Xiang Xu et al,2017	Liriodendronchinense	Magnoliaceae	Liriodendron	The overall suitable region area	9	tree	0.912	RCP8.5	0	0	0	0	0	0	0	0	0	0	0.406288	0	0	0.593712	0	0	0	0	0	0	0	212	2216000	221600	212	2540000	254000
408	Bashir B. Tiamiyu et al,2021	Garugaforrestii	Burseraceae	Garuga	The overall suitable region area	5	tree	0.932	RCP4.5	0	0.322392	0	0	0	0	0.417351	0	0	0	0	0	0	0	0.14068	0	0	0	0.119578	0	0	24	309516	30951.6	24	256691	25669.1
409	Bashir B. Tiamiyu et al,2021	Garugaforrestii	Burseraceae	Garuga	The overall suitable region area	5	tree	0.932	RCP8.5	0	0.322392	0	0	0	0	0.417351	0	0	0	0	0	0	0	0.14068	0	0	0	0.119578	0	0	24	309516	30951.6	24	249430	24943
410	Bashir B. Tiamiyu et al,2021	Garugaforrestii	Burseraceae	Garuga	The overall suitable region area	5	tree	0.932	RCP4.5	0	0.322392	0	0	0	0	0.417351	0	0	0	0	0	0	0	0.14068	0	0	0	0.119578	0	0	24	309516	30951.6	24	266949	26694.9
411	Bashir B. Tiamiyu et al,2021	Garugaforrestii	Burseraceae	Garuga	The overall suitable region area	5	tree	0.932	RCP8.5	0	0.322392	0	0	0	0	0.417351	0	0	0	0	0	0	0	0.14068	0	0	0	0.119578	0	0	24	309516	30951.6	24	247644	24764.4
412	Yuanmi Wu et al,2021	Loniceraoblata	Caprifoliaceae	Lonicera	The overall suitable region area	8	shrub	0.9981	RCP2.6	0.218891	0	0.524738	0	0	0	0.256372	0	0	0	0	0	0	0	0	0	0	0	0	0	0	23	6602.87	660.287	23	5418.66	541.866
413	Yuanmi Wu et al,2021	Loniceraoblata	Caprifoliaceae	Lonicera	The overall suitable region area	8	shrub	0.9981	RCP4.5	0.218891	0	0.524738	0	0	0	0.256372	0	0	0	0	0	0	0	0	0	0	0	0	0	0	23	6602.87	660.287	23	4162.67	416.267
414	Yuanmi Wu et al,2021	Loniceraoblata	Caprifoliaceae	Lonicera	The overall suitable region area	8	shrub	0.9981	RCP6.0	0.218891	0	0.524738	0	0	0	0.256372	0	0	0	0	0	0	0	0	0	0	0	0	0	0	23	6602.87	660.287	23	5841.35	584.135
415	Yuanmi Wu et al,2021	Loniceraoblata	Caprifoliaceae	Lonicera	The overall suitable region area	8	shrub	0.9981	RCP8.5	0.218891	0	0.524738	0	0	0	0.256372	0	0	0	0	0	0	0	0	0	0	0	0	0	0	23	6602.87	660.287	23	4413.88	441.388
416	Yuanmi Wu et al,2021	Loniceraoblata	Caprifoliaceae	Lonicera	The overall suitable region area	8	shrub	0.9981	RCP2.6	0.218891	0	0.524738	0	0	0	0.256372	0	0	0	0	0	0	0	0	0	0	0	0	0	0	23	6602.87	660.287	23	3480.86	348.086
417	Yuanmi Wu et al,2021	Loniceraoblata	Caprifoliaceae	Lonicera	The overall suitable region area	8	shrub	0.9981	RCP4.5	0.218891	0	0.524738	0	0	0	0.256372	0	0	0	0	0	0	0	0	0	0	0	0	0	0	23	6602.87	660.287	23	4055.02	405.502
418	Yuanmi Wu et al,2021	Loniceraoblata	Caprifoliaceae	Lonicera	The overall suitable region area	8	shrub	0.9981	RCP6.0	0.218891	0	0.524738	0	0	0	0.256372	0	0	0	0	0	0	0	0	0	0	0	0	0	0	23	6602.87	660.287	23	3341.35	334.135
419	Yuanmi Wu et al,2021	Loniceraoblata	Caprifoliaceae	Lonicera	The overall suitable region area	8	shrub	0.9981	RCP8.5	0.218891	0	0.524738	0	0	0	0.256372	0	0	0	0	0	0	0	0	0	0	0	0	0	0	23	6602.87	660.287	23	3050.24	305.024
420	Jinhong Zhang et al,2021	Rhododendronprotistum	Ericaceae	Rhododendron	The overall suitable region area	8	tree	0.996	RCP2.6	0.201292	0	0	0	0	0	0.226494	0	0	0	0	0	0	0	0.31357	0	0	0	0.258643	0	0	24	10440.6	1044.06	24	4002.92	400.292
421	Jinhong Zhang et al,2021	Rhododendronprotistum	Ericaceae	Rhododendron	The overall suitable region area	8	tree	0.996	RCP4.5	0.201292	0	0	0	0	0	0.226494	0	0	0	0	0	0	0	0.31357	0	0	0	0.258643	0	0	24	10440.6	1044.06	24	12876.4	1287.64
422	Jinhong Zhang et al,2021	Rhododendronprotistum	Ericaceae	Rhododendron	The overall suitable region area	8	tree	0.996	RCP8.5	0.201292	0	0	0	0	0	0.226494	0	0	0	0	0	0	0	0.31357	0	0	0	0.258643	0	0	24	10440.6	1044.06	24	10788.3	1078.83
423	Jinhong Zhang et al,2021	Rhododendronprotistum	Ericaceae	Rhododendron	The overall suitable region area	8	tree	0.996	RCP2.6	0.201292	0	0	0	0	0	0.226494	0	0	0	0	0	0	0	0.31357	0	0	0	0.258643	0	0	24	10440.6	1044.06	24	15659.8	1565.98
424	Jinhong Zhang et al,2021	Rhododendronprotistum	Ericaceae	Rhododendron	The overall suitable region area	8	tree	0.996	RCP4.5	0.201292	0	0	0	0	0	0.226494	0	0	0	0	0	0	0	0.31357	0	0	0	0.258643	0	0	24	10440.6	1044.06	24	14268.1	1426.81
426	Jinhong Zhang et al,2021	Rhododendronrex	Ericaceae	Rhododendron	The overall suitable region area	8	tree	0.918	RCP2.6	0.239418	0	0	0	0	0	0.605701	0	0	0	0	0	0	0	0	0.154881	0	0	0	0	0	22	178395	17839.5	22	257558	25755.8
427	Jinhong Zhang et al,2021	Rhododendronrex	Ericaceae	Rhododendron	The overall suitable region area	8	tree	0.918	RCP4.5	0.239418	0	0	0	0	0	0.605701	0	0	0	0	0	0	0	0	0.154881	0	0	0	0	0	22	178395	17839.5	22	228568	22856.8
428	Jinhong Zhang et al,2021	Rhododendronrex	Ericaceae	Rhododendron	The overall suitable region area	8	tree	0.918	RCP8.5	0.239418	0	0	0	0	0	0.605701	0	0	0	0	0	0	0	0	0.154881	0	0	0	0	0	22	178395	17839.5	22	170974	17097.4
429	Jinhong Zhang et al,2021	Rhododendronrex	Ericaceae	Rhododendron	The overall suitable region area	8	tree	0.918	RCP2.6	0.239418	0	0	0	0	0	0.605701	0	0	0	0	0	0	0	0	0.154881	0	0	0	0	0	22	178395	17839.5	22	176165	17616.5
430	Jinhong Zhang et al,2021	Rhododendronrex	Ericaceae	Rhododendron	The overall suitable region area	8	tree	0.918	RCP4.5	0.239418	0	0	0	0	0	0.605701	0	0	0	0	0	0	0	0	0.154881	0	0	0	0	0	22	178395	17839.5	22	230054	23005.4
431	Jinhong Zhang et al,2021	Rhododendronrex	Ericaceae	Rhododendron	The overall suitable region area	8	tree	0.918	RCP8.5	0.239418	0	0	0	0	0	0.605701	0	0	0	0	0	0	0	0	0.154881	0	0	0	0	0	22	178395	17839.5	22	197720	19772
432	Jinhong Zhang et al,2021	Rhododendronpraestans	Ericaceae	Rhododendron	The overall suitable region area	8	shrub	0.922	RCP2.6	0	0	0.130233	0	0.383713	0	0	0	0	0.296859	0	0	0	0	0	0	0.189195	0	0	0	0	15	132745	13274.5	15	133973	13397.3
433	Jinhong Zhang et al,2021	Rhododendronpraestans	Ericaceae	Rhododendron	The overall suitable region area	8	shrub	0.922	RCP4.5	0	0	0.130233	0	0.383713	0	0	0	0	0.296859	0	0	0	0	0	0	0.189195	0	0	0	0	15	132745	13274.5	15	150198	15019.8
434	Jinhong Zhang et al,2021	Rhododendronpraestans	Ericaceae	Rhododendron	The overall suitable region area	8	shrub	0.922	RCP8.5	0	0	0.130233	0	0.383713	0	0	0	0	0.296859	0	0	0	0	0	0	0.189195	0	0	0	0	15	132745	13274.5	15	124387	12438.7
435	Jinhong Zhang et al,2021	Rhododendronpraestans	Ericaceae	Rhododendron	The overall suitable region area	8	shrub	0.922	RCP2.6	0	0	0.130233	0	0.383713	0	0	0	0	0.296859	0	0	0	0	0	0	0.189195	0	0	0	0	15	132745	13274.5	15	107922	10792.2
436	Jinhong Zhang et al,2021	Rhododendronpraestans	Ericaceae	Rhododendron	The overall suitable region area	8	shrub	0.922	RCP4.5	0	0	0.130233	0	0.383713	0	0	0	0	0.296859	0	0	0	0	0	0	0.189195	0	0	0	0	15	132745	13274.5	15	104470	10447
437	Jinhong Zhang et al,2021	Rhododendronpraestans	Ericaceae	Rhododendron	The overall suitable region area	8	shrub	0.922	RCP8.5	0	0	0.130233	0	0.383713	0	0	0	0	0.296859	0	0	0	0	0	0	0.189195	0	0	0	0	15	132745	13274.5	15	94888.9	9488.89
439	Jinhong Zhang et al,2021	Rhododendronsinogrande	Ericaceae	Rhododendron	The overall suitable region area	8	tree	0.975	RCP4.5	0	0	0	0	0.425465	0	0.335487	0	0	0	0	0	0	0	0	0	0	0	0.239048	0	0	39	38819.5	3881.95	39	25247.4	2524.74
440	Jinhong Zhang et al,2021	Rhododendronsinogrande	Ericaceae	Rhododendron	The overall suitable region area	8	tree	0.975	RCP8.5	0	0	0	0	0.425465	0	0.335487	0	0	0	0	0	0	0	0	0	0	0	0.239048	0	0	39	38819.5	3881.95	39	47560.9	4756.09
441	Jinhong Zhang et al,2021	Rhododendronsinogrande	Ericaceae	Rhododendron	The overall suitable region area	8	tree	0.975	RCP2.6	0	0	0	0	0.425465	0	0.335487	0	0	0	0	0	0	0	0	0	0	0	0.239048	0	0	39	38819.5	3881.95	39	65274.2	6527.42
442	Jinhong Zhang et al,2021	Rhododendronsinogrande	Ericaceae	Rhododendron	The overall suitable region area	8	tree	0.975	RCP4.5	0	0	0	0	0.425465	0	0.335487	0	0	0	0	0	0	0	0	0	0	0	0.239048	0	0	39	38819.5	3881.95	39	55612.4	5561.24
443	Jinhong Zhang et al,2021	Rhododendronsinogrande	Ericaceae	Rhododendron	The overall suitable region area	8	tree	0.975	RCP8.5	0	0	0	0	0.425465	0	0.335487	0	0	0	0	0	0	0	0	0	0	0	0.239048	0	0	39	38819.5	3881.95	39	30539.3	3053.93
444	Yichen Zhou et al,2021	Cunninghamialanceolata	Cupressaceae	Cunninghamia	The overall suitable region area	15	tree	0.914	SSP126	0	0	0	0	0	0	0	0	0.296117	0	0	0	0	0	0	0.703883	0	0	0	0	0	406	2180900	218090	406	2359800	235980
445	Yichen Zhou et al,2021	Cunninghamialanceolata	Cupressaceae	Cunninghamia	The overall suitable region area	15	tree	0.914	SSP245	0	0	0	0	0	0	0	0	0.296117	0	0	0	0	0	0	0.703883	0	0	0	0	0	406	2180900	218090	406	2472100	247210
446	Yichen Zhou et al,2021	Cunninghamialanceolata	Cupressaceae	Cunninghamia	The overall suitable region area	15	tree	0.914	SSP585	0	0	0	0	0	0	0	0	0.296117	0	0	0	0	0	0	0.703883	0	0	0	0	0	406	2180900	218090	406	2372500	237250
447	Lijuan Zhang et al,2021	Quercusglauca	Fagaceae	Quercus	The overall suitable region area	8	tree	0.925	SSP126	0	0	0	0	0	0	0	0	0	0.115471	0	0	0	0.884529	0	0	0	0	0	0	0	315	1629300	162930	315	1712600	171260
448	Lijuan Zhang et al,2021	Quercusglauca	Fagaceae	Quercus	The overall suitable region area	8	tree	0.925	SSP245	0	0	0	0	0	0	0	0	0	0.115471	0	0	0	0.884529	0	0	0	0	0	0	0	315	1629300	162930	315	1735000	173500
449	Lijuan Zhang et al,2021	Quercusglauca	Fagaceae	Quercus	The overall suitable region area	8	tree	0.925	SSP370	0	0	0	0	0	0	0	0	0	0.115471	0	0	0	0.884529	0	0	0	0	0	0	0	315	1629300	162930	315	1668800	166880
450	Lijuan Zhang et al,2021	Quercusglauca	Fagaceae	Quercus	The overall suitable region area	8	tree	0.925	SSP585	0	0	0	0	0	0	0	0	0	0.115471	0	0	0	0.884529	0	0	0	0	0	0	0	315	1629300	162930	315	1746900	174690
451	Lijuan Zhang et al,2021	Quercusglauca	Fagaceae	Quercus	The overall suitable region area	8	tree	0.925	SSP126	0	0	0	0	0	0	0	0	0	0.115471	0	0	0	0.884529	0	0	0	0	0	0	0	315	1629300	162930	315	1712900	171290
452	Lijuan Zhang et al,2021	Quercusglauca	Fagaceae	Quercus	The overall suitable region area	8	tree	0.925	SSP245	0	0	0	0	0	0	0	0	0	0.115471	0	0	0	0.884529	0	0	0	0	0	0	0	315	1629300	162930	315	1718600	171860
453	Lijuan Zhang et al,2021	Quercusglauca	Fagaceae	Quercus	The overall suitable region area	8	tree	0.925	SSP370	0	0	0	0	0	0	0	0	0	0.115471	0	0	0	0.884529	0	0	0	0	0	0	0	315	1629300	162930	315	1646300	164630
454	Lijuan Zhang et al,2021	Quercusglauca	Fagaceae	Quercus	The overall suitable region area	8	tree	0.925	SSP585	0	0	0	0	0	0	0	0	0	0.115471	0	0	0	0.884529	0	0	0	0	0	0	0	315	1629300	162930	315	1669100	166910
457	Runan Zhao et al,2020	Carpinustientaiensis	Betulaceae	Carpinus	The overall suitable region area	8	tree	0.999	RCP8.5	0	0	0	0	0	0	0	0	0	0	0	0	0	0.208731	0	0.177353	0.226467	0	0.241473	0.145975	0	58	90790	9079	58	28850	2885
459	Runan Zhao et al,2020	Carpinustientaiensis	Betulaceae	Carpinus	The overall suitable region area	8	tree	0.999	RCP4.5	0	0	0	0	0	0	0	0	0	0	0	0	0	0.208731	0	0.177353	0.226467	0	0.241473	0.145975	0	58	90790	9079	58	31030	3103
461	Jiejie Sun et al,2020	Zelkovaschneideriana	Ulmaceae	Zelkova	The overall suitable region area	10_1	tree	0.964	RCP2.6	0	0	0	0	0	0	0	0	0	0	0	0	0	0	0	0	0	0	1	0	0	225	1520300	152030	225	1.5203e+06	152030
462	Jiejie Sun et al,2020	Zelkovaschneideriana	Ulmaceae	Zelkova	The overall suitable region area	10_1	tree	0.964	RCP8.5	0	0	0	0	0	0	0	0	0	0	0	0	0	0	0	0	0	0	1	0	0	225	1520300	152030	225	1.5203e+06	152030
463	Yingchang Li et al,2020	Cunninghamialanceolata	Cupressaceae	Cunninghamia	The overall suitable region area	15	tree	0.9	RCP2.6	0	0	0	0	0	0	0	0	0	0	0	0	0	0.266478	0	0.733522	0	0	0	0	0	570	1854720	185472	570	1600320	160032
464	Yingchang Li et al,2020	Cunninghamialanceolata	Cupressaceae	Cunninghamia	The overall suitable region area	15	tree	0.9	RCP4.5	0	0	0	0	0	0	0	0	0	0	0	0	0	0.266478	0	0.733522	0	0	0	0	0	570	1854720	185472	570	1512960	151296
465	Yingchang Li et al,2020	Cunninghamialanceolata	Cupressaceae	Cunninghamia	The overall suitable region area	15	tree	0.9	RCP6.0	0	0	0	0	0	0	0	0	0	0	0	0	0	0.266478	0	0.733522	0	0	0	0	0	570	1854720	185472	570	1499520	149952
466	Yingchang Li et al,2020	Cunninghamialanceolata	Cupressaceae	Cunninghamia	The overall suitable region area	15	tree	0.9	RCP8.5	0	0	0	0	0	0	0	0	0	0	0	0	0	0.266478	0	0.733522	0	0	0	0	0	570	1854720	185472	570	1485120	148512
467	Yingchang Li et al,2020	Cunninghamialanceolata	Cupressaceae	Cunninghamia	The overall suitable region area	15	tree	0.9	RCP2.6	0	0	0	0	0	0	0	0	0	0	0	0	0	0.266478	0	0.733522	0	0	0	0	0	570	1854720	185472	570	1537920	153792
468	Yingchang Li et al,2020	Cunninghamialanceolata	Cupressaceae	Cunninghamia	The overall suitable region area	15	tree	0.9	RCP4.5	0	0	0	0	0	0	0	0	0	0	0	0	0	0.266478	0	0.733522	0	0	0	0	0	570	1854720	185472	570	1465920	146592
469	Yingchang Li et al,2020	Cunninghamialanceolata	Cupressaceae	Cunninghamia	The overall suitable region area	15	tree	0.9	RCP6.0	0	0	0	0	0	0	0	0	0	0	0	0	0	0.266478	0	0.733522	0	0	0	0	0	570	1854720	185472	570	1440960	144096
470	Yingchang Li et al,2020	Cunninghamialanceolata	Cupressaceae	Cunninghamia	The overall suitable region area	15	tree	0.9	RCP8.5	0	0	0	0	0	0	0	0	0	0	0	0	0	0.266478	0	0.733522	0	0	0	0	0	570	1854720	185472	570	1155840	115584
471	Shuangli Tang et al,2022	Ostryarehderiana	Betulaceae	Ostrya	The overall suitable region area	8	tree	0.839	SSP126	0	0	0	0	0	0	0	0	0.611792	0	0	0	0	0	0	0	0.388208	0	0	0	0	15	1.02826e+06	102826	15	893567	89356.7
472	Shuangli Tang et al,2022	Ostryarehderiana	Betulaceae	Ostrya	The overall suitable region area	8	tree	0.839	SSP585	0	0	0	0	0	0	0	0	0.611792	0	0	0	0	0	0	0	0.388208	0	0	0	0	15	1.02826e+06	102826	15	533840	53384
473	Shuangli Tang et al,2022	Ostryarehderiana	Betulaceae	Ostrya	The overall suitable region area	8	tree	0.839	SSP126	0	0	0	0	0	0	0	0	0.611792	0	0	0	0	0	0	0	0.388208	0	0	0	0	15	1.02826e+06	102826	15	753947	75394.7
475	Zhongyu Du et al,2021	Ammopiptanthusmongolicus	Fabaceae	Ammopiptanthus	The overall suitable region area	13_1	shrub	0.998	RCP4.5	0	0	0	0.227612	0	0	0.281095	0	0	0	0.202736	0	0	0	0	0	0	0	0	0	0.288557	66	618240	61824	66	695040	69504
476	Zhongyu Du et al,2021	Ammopiptanthusmongolicus	Fabaceae	Ammopiptanthus	The overall suitable region area	13_1	shrub	0.998	RCP8.5	0	0	0	0.227612	0	0	0.281095	0	0	0	0.202736	0	0	0	0	0	0	0	0	0	0.288557	66	618240	61824	66	1186560	118656
477	Zhongyu Du et al,2021	Ammopiptanthusmongolicus	Fabaceae	Ammopiptanthus	The overall suitable region area	13_1	shrub	0.998	RCP4.5	0	0	0	0.227612	0	0	0.281095	0	0	0	0.202736	0	0	0	0	0	0	0	0	0	0.288557	66	618240	61824	66	607680	60768
478	Zhongyu Du et al,2021	Ammopiptanthusmongolicus	Fabaceae	Ammopiptanthus	The overall suitable region area	13_1	shrub	0.998	RCP8.5	0	0	0	0.227612	0	0	0.281095	0	0	0	0.202736	0	0	0	0	0	0	0	0	0	0.288557	66	618240	61824	66	1017600	101760
479	Zhongyu Du et al,2021	Ammopiptanthusnanus	Fabaceae	Ammopiptanthus	The overall suitable region area	13_1	shrub	0.989	RCP4.5	0	0	0	0	0.204057	0	0.340095	0	0	0	0	0	0	0	0.27685	0	0	0	0	0	0.178998	57	217920	21792	57	411840	41184
480	Zhongyu Du et al,2021	Ammopiptanthusnanus	Fabaceae	Ammopiptanthus	The overall suitable region area	13_1	shrub	0.989	RCP8.5	0	0	0	0	0.204057	0	0.340095	0	0	0	0	0	0	0	0.27685	0	0	0	0	0	0.178998	57	217920	21792	57	490560	49056
481	Zhongyu Du et al,2021	Ammopiptanthusnanus	Fabaceae	Ammopiptanthus	The overall suitable region area	13_1	shrub	0.989	RCP4.5	0	0	0	0	0.204057	0	0.340095	0	0	0	0	0	0	0	0.27685	0	0	0	0	0	0.178998	57	217920	21792	57	278400	27840
482	Zhongyu Du et al,2021	Ammopiptanthusnanus	Fabaceae	Ammopiptanthus	The overall suitable region area	13_1	shrub	0.989	RCP8.5	0	0	0	0	0.204057	0	0.340095	0	0	0	0	0	0	0	0.27685	0	0	0	0	0	0.178998	57	217920	21792	57	218880	21888
483	Chunping Xie et al,2021	Rhodomyrtustomentosa	Myrtaceae	Rhodomyrtus	The overall suitable region area	5	shrub	0.971	RCP2.6	0	0	0	0	0	0	0	0	0.765755	0	0	0.234245	0	0	0	0	0	0	0	0	0	213	1.40998e+06	140998	213	1.74584e+06	174584
484	Chunping Xie et al,2021	Rhodomyrtustomentosa	Myrtaceae	Rhodomyrtus	The overall suitable region area	5	shrub	0.971	RCP4.5	0	0	0	0	0	0	0	0	0.765755	0	0	0.234245	0	0	0	0	0	0	0	0	0	213	1.40998e+06	140998	213	1.73979e+06	173979
485	Chunping Xie et al,2021	Rhodomyrtustomentosa	Myrtaceae	Rhodomyrtus	The overall suitable region area	5	shrub	0.971	RCP8.5	0	0	0	0	0	0	0	0	0.765755	0	0	0.234245	0	0	0	0	0	0	0	0	0	213	1.40998e+06	140998	213	1.75189e+06	175189
486	Chunping Xie et al,2021	Rhodomyrtustomentosa	Myrtaceae	Rhodomyrtus	The overall suitable region area	5	shrub	0.971	RCP2.6	0	0	0	0	0	0	0	0	0.765755	0	0	0.234245	0	0	0	0	0	0	0	0	0	213	1.40998e+06	140998	213	1.8003e+06	180030
487	Chunping Xie et al,2021	Rhodomyrtustomentosa	Myrtaceae	Rhodomyrtus	The overall suitable region area	5	shrub	0.971	RCP4.5	0	0	0	0	0	0	0	0	0.765755	0	0	0.234245	0	0	0	0	0	0	0	0	0	213	1.40998e+06	140998	213	1.81241e+06	181241
488	Chunping Xie et al,2021	Rhodomyrtustomentosa	Myrtaceae	Rhodomyrtus	The overall suitable region area	5	shrub	0.971	RCP8.5	0	0	0	0	0	0	0	0	0.765755	0	0	0.234245	0	0	0	0	0	0	0	0	0	213	1.40998e+06	140998	213	1.81846e+06	181846
489	Qian Zhao et al,2021	Ziziphusspinosa	Rhamnaceae	Ziziphus	The overall suitable region area	2	shrub	0.9526	SSP126	0	0	0	0	0	0	0	0	0	0	0	0	0.731762	0	0	0	0	0	0	0.152637	0.1156	406	1626000	162600	406	1701200	170120
490	Qian Zhao et al,2021	Ziziphusspinosa	Rhamnaceae	Ziziphus	The overall suitable region area	2	shrub	0.9526	SSP245	0	0	0	0	0	0	0	0	0	0	0	0	0.731762	0	0	0	0	0	0	0.152637	0.1156	406	1626000	162600	406	1747400	174740
491	Qian Zhao et al,2021	Ziziphusspinosa	Rhamnaceae	Ziziphus	The overall suitable region area	2	shrub	0.9526	SSP370	0	0	0	0	0	0	0	0	0	0	0	0	0.731762	0	0	0	0	0	0	0.152637	0.1156	406	1626000	162600	406	1706100	170610
492	Qian Zhao et al,2021	Ziziphusspinosa	Rhamnaceae	Ziziphus	The overall suitable region area	2	shrub	0.9526	SSP585	0	0	0	0	0	0	0	0	0	0	0	0	0.731762	0	0	0	0	0	0	0.152637	0.1156	406	1626000	162600	406	1765400	176540
493	Qian Zhao et al,2021	Ziziphusspinosa	Rhamnaceae	Ziziphus	The overall suitable region area	2	shrub	0.9526	SSP126	0	0	0	0	0	0	0	0	0	0	0	0	0.731762	0	0	0	0	0	0	0.152637	0.1156	406	1626000	162600	406	1607600	160760
494	Qian Zhao et al,2021	Ziziphusspinosa	Rhamnaceae	Ziziphus	The overall suitable region area	2	shrub	0.9526	SSP245	0	0	0	0	0	0	0	0	0	0	0	0	0.731762	0	0	0	0	0	0	0.152637	0.1156	406	1626000	162600	406	1745600	174560
495	Qian Zhao et al,2021	Ziziphusspinosa	Rhamnaceae	Ziziphus	The overall suitable region area	2	shrub	0.9526	SSP370	0	0	0	0	0	0	0	0	0	0	0	0	0.731762	0	0	0	0	0	0	0.152637	0.1156	406	1626000	162600	406	1795100	179510
496	Qian Zhao et al,2021	Ziziphusspinosa	Rhamnaceae	Ziziphus	The overall suitable region area	2	shrub	0.9526	SSP585	0	0	0	0	0	0	0	0	0	0	0	0	0.731762	0	0	0	0	0	0	0.152637	0.1156	406	1626000	162600	406	1498800	149880
497	Qian Zhao et al,2021	Ziziphusspinosa	Rhamnaceae	Ziziphus	The overall suitable region area	2	shrub	0.9526	SSP126	0	0	0	0	0	0	0	0	0	0	0	0	0.731762	0	0	0	0	0	0	0.152637	0.1156	406	1626000	162600	406	1748400	174840
498	Qian Zhao et al,2021	Ziziphusspinosa	Rhamnaceae	Ziziphus	The overall suitable region area	2	shrub	0.9526	SSP245	0	0	0	0	0	0	0	0	0	0	0	0	0.731762	0	0	0	0	0	0	0.152637	0.1156	406	1626000	162600	406	1659100	165910
499	Qian Zhao et al,2021	Ziziphusspinosa	Rhamnaceae	Ziziphus	The overall suitable region area	2	shrub	0.9526	SSP370	0	0	0	0	0	0	0	0	0	0	0	0	0.731762	0	0	0	0	0	0	0.152637	0.1156	406	1626000	162600	406	1654200	165420
500	Qian Zhao et al,2021	Ziziphusspinosa	Rhamnaceae	Ziziphus	The overall suitable region area	2	shrub	0.9526	SSP585	0	0	0	0	0	0	0	0	0	0	0	0	0.731762	0	0	0	0	0	0	0.152637	0.1156	406	1626000	162600	406	1395300	139530
501	Yi Zhao et al,2021	Cunninghamialanceolata	Cupressaceae	Cunninghamia	The overall suitable region area	15	tree	0.9101	SSP126	0	0	0	0	0	0	0	0	0.694283	0	0	0	0	0.305717	0	0	0	0	0	0	0	254	2507300	250730	254	2457400	245740
502	Yi Zhao et al,2021	Cunninghamialanceolata	Cupressaceae	Cunninghamia	The overall suitable region area	15	tree	0.9101	SSP585	0	0	0	0	0	0	0	0	0.694283	0	0	0	0	0.305717	0	0	0	0	0	0	0	254	2507300	250730	254	2481000	248100
503	Hang Ning et al.2021	Pinusarmandii	Pinaceae	Pinus	The overall suitable region area	8	tree	0.849	RCP2.6	0	0	0	0	0.168237	0	0	0.227456	0	0	0	0	0	0	0	0.259758	0.344549	0	0	0	0	236	548734	54873.4	236	470370	47037
504	Hang Ning et al.2021	Pinusarmandii	Pinaceae	Pinus	The overall suitable region area	8	tree	0.849	RCP4.5	0	0	0	0	0.168237	0	0	0.227456	0	0	0	0	0	0	0	0.259758	0.344549	0	0	0	0	236	548734	54873.4	236	457407	45740.7
505	Hang Ning et al.2021	Pinusarmandii	Pinaceae	Pinus	The overall suitable region area	8	tree	0.849	RCP8.5	0	0	0	0	0.168237	0	0	0.227456	0	0	0	0	0	0	0	0.259758	0.344549	0	0	0	0	236	548734	54873.4	236	377778	37777.8
506	Hang Ning et al.2021	Pinusarmandii	Pinaceae	Pinus	The overall suitable region area	8	tree	0.849	RCP2.6	0	0	0	0	0.168237	0	0	0.227456	0	0	0	0	0	0	0	0.259758	0.344549	0	0	0	0	236	548734	54873.4	236	400926	40092.6
507	Hang Ning et al.2021	Pinusarmandii	Pinaceae	Pinus	The overall suitable region area	8	tree	0.849	RCP4.5	0	0	0	0	0.168237	0	0	0.227456	0	0	0	0	0	0	0	0.259758	0.344549	0	0	0	0	236	548734	54873.4	236	407407	40740.7
508	Hang Ning et al.2021	Pinusarmandii	Pinaceae	Pinus	The overall suitable region area	8	tree	0.849	RCP8.5	0	0	0	0	0.168237	0	0	0.227456	0	0	0	0	0	0	0	0.259758	0.344549	0	0	0	0	236	548734	54873.4	236	324074	32407.4
509	Hang Ning et al.2021	Pinusarmandii	Pinaceae	Pinus	The overall suitable region area	8	tree	0.849	RCP2.6	0	0	0	0	0.168237	0	0	0.227456	0	0	0	0	0	0	0	0.259758	0.344549	0	0	0	0	236	548734	54873.4	236	398148	39814.8
510	Hang Ning et al.2021	Pinusarmandii	Pinaceae	Pinus	The overall suitable region area	8	tree	0.849	RCP4.5	0	0	0	0	0.168237	0	0	0.227456	0	0	0	0	0	0	0	0.259758	0.344549	0	0	0	0	236	548734	54873.4	236	392593	39259.3
512	Jinwen Pan et al,2020	LitseacoreanaLevl.var.sinensis	Lauraceae	Litsea	The overall suitable region area	3	tree	0.97	RCP2.6	0	0	0	0	0.267261	0.124722	0	0	0.464365	0	0	0	0	0	0	0.143653	0	0	0	0	0	124	2347800	234780	124	2360800	236080
513	Jinwen Pan et al,2020	LitseacoreanaLevl.var.sinensis	Lauraceae	Litsea	The overall suitable region area	3	tree	0.97	RCP4.5	0	0	0	0	0.267261	0.124722	0	0	0.464365	0	0	0	0	0	0	0.143653	0	0	0	0	0	124	2347800	234780	124	2419000	241900
514	Jinwen Pan et al,2020	LitseacoreanaLevl.var.sinensis	Lauraceae	Litsea	The overall suitable region area	3	tree	0.97	RCP8.5	0	0	0	0	0.267261	0.124722	0	0	0.464365	0	0	0	0	0	0	0.143653	0	0	0	0	0	124	2347800	234780	124	2454500	245450
515	Jinwen Pan et al,2020	LitseacoreanaLevl.var.sinensis	Lauraceae	Litsea	The overall suitable region area	3	tree	0.97	RCP2.6	0	0	0	0	0.267261	0.124722	0	0	0.464365	0	0	0	0	0	0	0.143653	0	0	0	0	0	124	2347800	234780	124	2392600	239260
516	Jinwen Pan et al,2020	LitseacoreanaLevl.var.sinensis	Lauraceae	Litsea	The overall suitable region area	3	tree	0.97	RCP4.5	0	0	0	0	0.267261	0.124722	0	0	0.464365	0	0	0	0	0	0	0.143653	0	0	0	0	0	124	2347800	234780	124	2373900	237390
517	Jinwen Pan et al,2020	LitseacoreanaLevl.var.sinensis	Lauraceae	Litsea	The overall suitable region area	3	tree	0.97	RCP8.5	0	0	0	0	0.267261	0.124722	0	0	0.464365	0	0	0	0	0	0	0.143653	0	0	0	0	0	124	2347800	234780	124	2534700	253470
518	Jinwen Pan et al,2020	L.coreanaLevl.var.lanuginosa	Lauraceae	Litsea	The overall suitable region area	3	tree	0.96	RCP2.6	0	0	0	0.240252	0	0	0	0	0.759748	0	0	0	0	0	0	0	0	0	0	0	0	86	2486500	248650	86	2529800	252980
519	Jinwen Pan et al,2020	L.coreanaLevl.var.lanuginosa	Lauraceae	Litsea	The overall suitable region area	3	tree	0.96	RCP4.5	0	0	0	0.240252	0	0	0	0	0.759748	0	0	0	0	0	0	0	0	0	0	0	0	86	2486500	248650	86	2573300	257330
520	Jinwen Pan et al,2020	L.coreanaLevl.var.lanuginosa	Lauraceae	Litsea	The overall suitable region area	3	tree	0.96	RCP8.5	0	0	0	0.240252	0	0	0	0	0.759748	0	0	0	0	0	0	0	0	0	0	0	0	86	2486500	248650	86	2643100	264310
521	Jinwen Pan et al,2020	L.coreanaLevl.var.lanuginosa	Lauraceae	Litsea	The overall suitable region area	3	tree	0.96	RCP2.6	0	0	0	0.240252	0	0	0	0	0.759748	0	0	0	0	0	0	0	0	0	0	0	0	86	2486500	248650	86	2561400	256140
522	Jinwen Pan et al,2020	L.coreanaLevl.var.lanuginosa	Lauraceae	Litsea	The overall suitable region area	3	tree	0.96	RCP4.5	0	0	0	0.240252	0	0	0	0	0.759748	0	0	0	0	0	0	0	0	0	0	0	0	86	2486500	248650	86	2607100	260710
523	Jinwen Pan et al,2020	L.coreanaLevl.var.lanuginosa	Lauraceae	Litsea	The overall suitable region area	3	tree	0.96	RCP8.5	0	0	0	0.240252	0	0	0	0	0.759748	0	0	0	0	0	0	0	0	0	0	0	0	86	2486500	248650	86	2679600	267960
524	Keliang Zhang et al,2020	Sassafrastzumu	Lauraceae	Sassafras	The overall suitable region area	9	tree	0.93	RCP2.6	0.398782	0	0	0	0.156773	0	0	0	0	0	0.252664	0	0	0.191781	0	0	0	0	0	0	0	202	790000	79000	202	792000	79200
525	Keliang Zhang et al,2020	Sassafrastzumu	Lauraceae	Sassafras	The overall suitable region area	9	tree	0.93	RCP8.5	0.398782	0	0	0	0.156773	0	0	0	0	0	0.252664	0	0	0.191781	0	0	0	0	0	0	0	202	790000	79000	202	807000	80700
526	Keliang Zhang et al,2020	Sassafrastzumu	Lauraceae	Sassafras	The overall suitable region area	9	tree	0.93	RCP2.6	0.398782	0	0	0	0.156773	0	0	0	0	0	0.252664	0	0	0.191781	0	0	0	0	0	0	0	202	790000	79000	202	872000	87200
527	Keliang Zhang et al,2020	Sassafrastzumu	Lauraceae	Sassafras	The overall suitable region area	9	tree	0.93	RCP8.5	0.398782	0	0	0	0.156773	0	0	0	0	0	0.252664	0	0	0.191781	0	0	0	0	0	0	0	202	790000	79000	202	928000	92800
528	Haoxiang Zhao et al,2020	Taiwaniacryptomerioides	Taxodiaceae	Taiwania	The overall suitable region area	15	tree	0.944	SSP126	0	0	0	0	0	0	0	0	0	0	0	0	0	0	0	1	0	0	0	0	0	121	2112100	211210	121	1997900	199790
529	Haoxiang Zhao et al,2020	Taiwaniacryptomerioides	Taxodiaceae	Taiwania	The overall suitable region area	15	tree	0.944	SSP585	0	0	0	0	0	0	0	0	0	0	0	0	0	0	0	1	0	0	0	0	0	121	2112100	211210	121	1929700	192970
530	Haoxiang Zhao et al,2020	Taiwaniacryptomerioides	Taxodiaceae	Taiwania	The overall suitable region area	15	tree	0.944	SSP126	0	0	0	0	0	0	0	0	0	0	0	0	0	0	0	1	0	0	0	0	0	121	2112100	211210	121	1995000	199500
531	Haoxiang Zhao et al,2020	Taiwaniacryptomerioides	Taxodiaceae	Taiwania	The overall suitable region area	15	tree	0.944	SSP585	0	0	0	0	0	0	0	0	0	0	0	0	0	0	0	1	0	0	0	0	0	121	2112100	211210	121	1578800	157880
532	Shengqi Jian et al,2022	Catalpabungei	Bignoniaceae	Catalpa	The overall suitable region area	9	tree	0.9365	SSP126	0	0	0	0	0	0	0	0	0	0	0	0	0.629301	0	0.227525	0	0	0	0	0	0.143174	43	2960000	296000	43	3350000	335000
533	Shengqi Jian et al,2022	Catalpabungei	Bignoniaceae	Catalpa	The overall suitable region area	9	tree	0.9365	SSP585	0	0	0	0	0	0	0	0	0	0	0	0	0.629301	0	0.227525	0	0	0	0	0	0.143174	43	2960000	296000	43	3410000	341000
534	Shengqi Jian et al,2022	Catalpabungei	Bignoniaceae	Catalpa	The overall suitable region area	9	tree	0.9365	SSP126	0	0	0	0	0	0	0	0	0	0	0	0	0.629301	0	0.227525	0	0	0	0	0	0.143174	43	2960000	296000	43	3480000	348000
535	Shengqi Jian et al,2022	Catalpabungei	Bignoniaceae	Catalpa	The overall suitable region area	9	tree	0.9365	SSP585	0	0	0	0	0	0	0	0	0	0	0	0	0.629301	0	0.227525	0	0	0	0	0	0.143174	43	2960000	296000	43	3660000	366000
536	Shengqi Jian et al,2022	Catalpabungei	Bignoniaceae	Catalpa	The overall suitable region area	9	tree	0.9365	SSP126	0	0	0	0	0	0	0	0	0	0	0	0	0.629301	0	0.227525	0	0	0	0	0	0.143174	43	2960000	296000	43	3400000	340000
537	Shengqi Jian et al,2022	Catalpabungei	Bignoniaceae	Catalpa	The overall suitable region area	9	tree	0.9365	SSP585	0	0	0	0	0	0	0	0	0	0	0	0	0.629301	0	0.227525	0	0	0	0	0	0.143174	43	2960000	296000	43	4160000	416000
538	Shengqi Jian et al,2022	Catalpabungei	Bignoniaceae	Catalpa	The overall suitable region area	9	tree	0.9365	SSP126	0	0	0	0	0	0	0	0	0	0	0	0	0.629301	0	0.227525	0	0	0	0	0	0.143174	43	2960000	296000	43	3380000	338000
539	Shengqi Jian et al,2022	Catalpabungei	Bignoniaceae	Catalpa	The overall suitable region area	9	tree	0.9365	SSP585	0	0	0	0	0	0	0	0	0	0	0	0	0.629301	0	0.227525	0	0	0	0	0	0.143174	43	2960000	296000	43	4750000	475000
540	WeiLiu at al,2021	Paeoniajishanensis	Paeoniaceae	Paeonia	The highly suitable region area	8	shrub	0.994	RCP4.5	0.341772	0.166139	0	0	0	0	0	0	0.19462	0	0	0	0	0.297468	0	0	0	0	0	0	0	44	16000	1600	44	23100	2310
541	WeiLiu at al,2021	Paeoniajishanensis	Paeoniaceae	Paeonia	The highly suitable region area	8	shrub	0.994	RCP8.5	0.341772	0.166139	0	0	0	0	0	0	0.19462	0	0	0	0	0.297468	0	0	0	0	0	0	0	44	16000	1600	44	23400	2340
542	WeiLiu at al,2021	Paeoniajishanensis	Paeoniaceae	Paeonia	The highly suitable region area	8	shrub	0.994	RCP4.5	0.341772	0.166139	0	0	0	0	0	0	0.19462	0	0	0	0	0.297468	0	0	0	0	0	0	0	44	16000	1600	44	23200	2320
543	WeiLiu at al,2021	Paeoniajishanensis	Paeoniaceae	Paeonia	The highly suitable region area	8	shrub	0.994	RCP8.5	0.341772	0.166139	0	0	0	0	0	0	0.19462	0	0	0	0	0.297468	0	0	0	0	0	0	0	44	16000	1600	44	23200	2320
544	Haoxiang Zhao,2021	Cathayaargyrophylla	Pinaceae	Cathaya	The highly suitable region area	15	tree	0.972	SSP126	0	0	0	0	0.238961	0	0	0	0	0	0	0	0	0	0	0.761039	0	0	0	0	0	61	167700	16770	61	95700	9570
545	Haoxiang Zhao,2021	Cathayaargyrophylla	Pinaceae	Cathaya	The highly suitable region area	15	tree	0.972	SSP245	0	0	0	0	0.238961	0	0	0	0	0	0	0	0	0	0	0.761039	0	0	0	0	0	61	167700	16770	61	35500	3550
546	Haoxiang Zhao,2021	Cathayaargyrophylla	Pinaceae	Cathaya	The highly suitable region area	15	tree	0.972	SSP585	0	0	0	0	0.238961	0	0	0	0	0	0	0	0	0	0	0.761039	0	0	0	0	0	61	167700	16770	61	41600	4160
547	Haoxiang Zhao,2021	Metasequoiaglyptostroboides	Cupressaceae	Metasequoia	The highly suitable region area	15	tree	0.93	SSP126	0	0	0	0	0	0	0	0	0.409722	0	0	0	0	0.590278	0	0	0	0	0	0	0	97	817300	81730	97	1010200	101020
548	Haoxiang Zhao,2021	Metasequoiaglyptostroboides	Cupressaceae	Metasequoia	The highly suitable region area	15	tree	0.93	SSP245	0	0	0	0	0	0	0	0	0.409722	0	0	0	0	0.590278	0	0	0	0	0	0	0	97	817300	81730	97	692500	69250
549	Haoxiang Zhao,2021	Metasequoiaglyptostroboides	Cupressaceae	Metasequoia	The highly suitable region area	15	tree	0.93	SSP585	0	0	0	0	0	0	0	0	0.409722	0	0	0	0	0.590278	0	0	0	0	0	0	0	97	817300	81730	97	863000	86300
550	Haoxiang Zhao,2021	Taiwaniacryptomerioides	Cupressaceae	Taiwania	The highly suitable region area	15	tree	0.944	SSP126	0	0	0	0	0	0	0	0	0	0	0	0	0	0	0	1	0	0	0	0	0	112	594600	59460	112	216200	21620
551	Haoxiang Zhao,2021	Taiwaniacryptomerioides	Cupressaceae	Taiwania	The highly suitable region area	15	tree	0.944	SSP245	0	0	0	0	0	0	0	0	0	0	0	0	0	0	0	1	0	0	0	0	0	112	594600	59460	112	154300	15430
707	Jinliang Cui,2015	Euodiarutaecarpa	Rutaceae	Tetradium	The highly suitable region area	4	shrub	0.96	RCP2.6	0	0	0	0	0	0	0	0	0	0	0	0	1	0	0	0	0	0	0	0	0	116	562500	56250	116	984374	98437.4
708	Jinliang Cui,2015	Euodiarutaecarpa	Rutaceae	Tetradium	The highly suitable region area	4	shrub	0.96	RCP4.5	0	0	0	0	0	0	0	0	0	0	0	0	1	0	0	0	0	0	0	0	0	116	562500	56250	116	1476562	147656
709	Jinliang Cui,2015	Euodiarutaecarpa	Rutaceae	Tetradium	The highly suitable region area	4	shrub	0.96	RCP8.5	0	0	0	0	0	0	0	0	0	0	0	0	1	0	0	0	0	0	0	0	0	116	562500	56250	116	1230468	123047
556	Haoxiang Zhao,2021	Davidiainvolucrata	Cornaceae	Davidia	The highly suitable region area	15	tree	0.964	SSP126	0	0	0	0	0	0	0	0	0	0	0.175182	0	0	0	0	0.636253	0	0.188564	0	0	0	72	358200	35820	72	443000	44300
557	Haoxiang Zhao,2021	Davidiainvolucrata	Cornaceae	Davidia	The highly suitable region area	15	tree	0.964	SSP245	0	0	0	0	0	0	0	0	0	0	0.175182	0	0	0	0	0.636253	0	0.188564	0	0	0	72	358200	35820	72	503300	50330
558	Haoxiang Zhao,2021	Davidiainvolucrata	Cornaceae	Davidia	The highly suitable region area	15	tree	0.964	SSP585	0	0	0	0	0	0	0	0	0	0	0.175182	0	0	0	0	0.636253	0	0.188564	0	0	0	72	358200	35820	72	426400	42640
559	Haoxiang Zhao,2021	Alsophilaspinulosa	Cyatheaceae	Alsophila	The highly suitable region area	2	tree	0.959	SSP126	0	0	0	0	0.130273	0	0	0	0	0	0	0	0	0	0	0	0	0	0.869727	0	0	111	347000	34700	111	312000	31200
560	Haoxiang Zhao,2021	Alsophilaspinulosa	Cyatheaceae	Alsophila	The highly suitable region area	2	tree	0.959	SSP245	0	0	0	0	0.130273	0	0	0	0	0	0	0	0	0	0	0	0	0	0.869727	0	0	111	347000	34700	111	226000	22600
561	Haoxiang Zhao,2021	Alsophilaspinulosa	Cyatheaceae	Alsophila	The highly suitable region area	2	tree	0.959	SSP585	0	0	0	0	0.130273	0	0	0	0	0	0	0	0	0	0	0	0	0	0.869727	0	0	111	347000	34700	111	298600	29860
710	Jinliang Cui,2015	Euodiarutaecarpa	Rutaceae	Tetradium	The highly suitable region area	4	shrub	0.96	RCP2.6	0	0	0	0	0	0	0	0	0	0	0	0	1	0	0	0	0	0	0	0	0	116	562500	56250	116	984374	98437.4
711	Jinliang Cui,2015	Euodiarutaecarpa	Rutaceae	Tetradium	The highly suitable region area	4	shrub	0.96	RCP4.5	0	0	0	0	0	0	0	0	0	0	0	0	1	0	0	0	0	0	0	0	0	116	562500	56250	116	1125000	112500
712	Jinliang Cui,2015	Euodiarutaecarpa	Rutaceae	Tetradium	The highly suitable region area	4	shrub	0.96	RCP8.5	0	0	0	0	0	0	0	0	0	0	0	0	1	0	0	0	0	0	0	0	0	116	562500	56250	116	1652343	165234
565	Shuming Chao et al,2022	Ulmuspumila	Ulmaceae	Ulmus	The highly suitable region area	8	tree	0.921	RCP2.6	0	0	0	0	0	0	0.618778	0	0	0	0	0	0	0.199095	0	0	0.182127	0	0	0	0	210	496900	49690	210	12500	1250
566	Shuming Chao et al,2022	Ulmuspumila	Ulmaceae	Ulmus	The highly suitable region area	8	tree	0.921	RCP2.6	0	0	0	0	0	0	0.618778	0	0	0	0	0	0	0.199095	0	0	0.182127	0	0	0	0	210	496900	49690	210	0.000511771	5.11771e-05
567	Shuming Chao et al,2022	Ulmuspumila	Ulmaceae	Ulmus	The highly suitable region area	8	tree	0.921	RCP6.0	0	0	0	0	0	0	0.618778	0	0	0	0	0	0	0.199095	0	0	0.182127	0	0	0	0	210	496900	49690	210	0.000511771	5.11771e-05
568	Shuming Chao et al,2022	Ulmuspumila	Ulmaceae	Ulmus	The highly suitable region area	8	tree	0.921	RCP6.0	0	0	0	0	0	0	0.618778	0	0	0	0	0	0	0.199095	0	0	0.182127	0	0	0	0	210	496900	49690	210	0.000511771	5.11771e-05
569	Xiaofen Zhou,2021	Firmianadanxiaensis	Malvaceae	Firmiana	The highly suitable region area	14(SH)	tree	0.998	RCP2.6	0	0	0	0.184729	0	0	0	0	0	0	0	0	0	0	0	0	0	0	0	0	0.815271	33	18760.9	1876.09	33	16183.9	1618.39
570	Xiaofen Zhou,2021	Firmianadanxiaensis	Malvaceae	Firmiana	The highly suitable region area	14(SH)	tree	0.998	RCP4.5	0	0	0	0.184729	0	0	0	0	0	0	0	0	0	0	0	0	0	0	0	0	0.815271	33	18760.9	1876.09	33	15142.1	1514.21
571	Xiaofen Zhou,2021	Firmianadanxiaensis	Malvaceae	Firmiana	The highly suitable region area	14(SH)	tree	0.998	RCP8.5	0	0	0	0.184729	0	0	0	0	0	0	0	0	0	0	0	0	0	0	0	0	0.815271	33	18760.9	1876.09	33	15371.1	1537.11
572	Xiaolong Zhang ei al,2021	Rosapersic	Rosaceae	Rosa	The highly suitable region area	8	shrub	0.993	SSP126	0	0	0.14881	0	0	0	0	0	0	0	0	0	0	0	0	0.85119	0	0	0	0	0	45	6300	630	45	5700	570
573	Xiaolong Zhang ei al,2021	Rosapersic	Rosaceae	Rosa	The highly suitable region area	8	shrub	0.993	SSP245	0	0	0.14881	0	0	0	0	0	0	0	0	0	0	0	0	0.85119	0	0	0	0	0	45	6300	630	45	6000	600
574	Xiaolong Zhang ei al,2021	Rosapersic	Rosaceae	Rosa	The highly suitable region area	8	shrub	0.993	SSP585	0	0	0.14881	0	0	0	0	0	0	0	0	0	0	0	0	0.85119	0	0	0	0	0	45	6300	630	45	5600	560
575	Xiaolong Zhang ei al,2021	Rosapersic	Rosaceae	Rosa	The highly suitable region area	8	shrub	0.993	SSP126	0	0	0.14881	0	0	0	0	0	0	0	0	0	0	0	0	0.85119	0	0	0	0	0	45	6300	630	45	12100	1210
576	Xiaolong Zhang ei al,2021	Rosapersic	Rosaceae	Rosa	The highly suitable region area	8	shrub	0.993	SSP245	0	0	0.14881	0	0	0	0	0	0	0	0	0	0	0	0	0.85119	0	0	0	0	0	45	6300	630	45	6600	660
577	Xiaolong Zhang ei al,2021	Rosapersic	Rosaceae	Rosa	The highly suitable region area	8	shrub	0.993	SSP585	0	0	0.14881	0	0	0	0	0	0	0	0	0	0	0	0	0.85119	0	0	0	0	0	45	6300	630	45	7400	740
578	Jingjing Dong et al,2022	Prunusconradinae	Rosaceae	Prunus	The highly suitable region area	8	tree	0.945	RCP2.6	0	0	0	0	0	0	0	0	0	0.225806	0	0	0	0.774194	0	0	0	0	0	0	0	201	298900	29890	201	313400	31340
579	Jingjing Dong et al,2022	Prunusconradinae	Rosaceae	Prunus	The highly suitable region area	8	tree	0.945	RCP4.5	0	0	0	0	0	0	0	0	0	0.225806	0	0	0	0.774194	0	0	0	0	0	0	0	201	298900	29890	201	436500	43650
580	Jingjing Dong et al,2022	Prunusconradinae	Rosaceae	Prunus	The highly suitable region area	8	tree	0.945	RCP8.5	0	0	0	0	0	0	0	0	0	0.225806	0	0	0	0.774194	0	0	0	0	0	0	0	201	298900	29890	201	385100	38510
581	Jingjing Dong et al,2022	Prunusconradinae	Rosaceae	Prunus	The highly suitable region area	8	tree	0.945	RCP2.6	0	0	0	0	0	0	0	0	0	0.225806	0	0	0	0.774194	0	0	0	0	0	0	0	201	298900	29890	201	349100	34910
582	Jingjing Dong et al,2022	Prunusconradinae	Rosaceae	Prunus	The highly suitable region area	8	tree	0.945	RCP4.5	0	0	0	0	0	0	0	0	0	0.225806	0	0	0	0.774194	0	0	0	0	0	0	0	201	298900	29890	201	317800	31780
583	Jingjing Dong et al,2022	Prunusconradinae	Rosaceae	Prunus	The highly suitable region area	8	tree	0.945	RCP8.5	0	0	0	0	0	0	0	0	0	0.225806	0	0	0	0.774194	0	0	0	0	0	0	0	201	298900	29890	201	455900	45590
584	Jingjing Dong et al,2022	Prunusconradinae	Rosaceae	Prunus	The highly suitable region area	8	tree	0.945	RCP6.0	0	0	0	0	0	0	0	0	0	0.225806	0	0	0	0.774194	0	0	0	0	0	0	0	201	298900	29890	201	413500	41350
585	Jingjing Dong et al,2022	Prunusconradinae	Rosaceae	Prunus	The highly suitable region area	8	tree	0.945	RCP6.0	0	0	0	0	0	0	0	0	0	0.225806	0	0	0	0.774194	0	0	0	0	0	0	0	201	298900	29890	201	408700	40870
586	Yuheng Chen et al,2021	Dalbergiaassamica	Fabaceae	Dalbergia	The highly suitable region area	2	tree	0.95	SSP245	0	0	0	0	0	0	0.435986	0	0	0	0	0	0	0	0	0	0	0	0.564014	0	0	55	60400	6040	55	120600	12060
587	Yuheng et al,2021	Dalbergiahainanensis	Fabaceae	Dalbergia	The highly suitable region area	2	tree	0.95	SSP245	0	0	0	0	0	0	0	0	0	0	0	0	0	1	0	0	0	0	0	0	0	10	300	30	10	800	80
588	Yuheng et al,2021	Dalbergiahupeana	Fabaceae	Dalbergia	The highly suitable region area	2	tree	0.95	SSP245	0	0	0	0	0	0	0	0	0	0	0	0	0	0	0	1	0	0	0	0	0	201	101200	10120	201	50900	5090
589	Yuheng et al,2021	Dalbergiaobtusifolia	Fabaceae	Dalbergia	The highly suitable region area	2	tree	0.95	SSP245	0	0	0	0.286414	0	0.277846	0.435741	0	0	0	0	0	0	0	0	0	0	0	0	0	0	19	46000	4600	19	85800	8580
591	Yuheng et al,2021	Dalbergiapolyadelpha	Fabaceae	Dalbergia	The highly suitable region area	2	tree	0.95	SSP245	0	0	0	0	0	0	1	0	0	0	0	0	0	0	0	0	0	0	0	0	0	25	37500	3750	25	142600	14260
593	Chunhua Zhang et al,2017	Toonasureni	Meliaceae	Toona	The highly suitable region area	5	tree	0.959	RCP2.6	0	0	0	0	0	0	0.833333	0	0.166667	0	0	0	0	0	0	0	0	0	0	0	0	20	4211	421.1	20	6133	613.3
594	Chunhua Zhang et al,2017	Toonasureni	Meliaceae	Toona	The highly suitable region area	5	tree	0.959	RCP2.6	0	0	0	0	0	0	0.833333	0	0.166667	0	0	0	0	0	0	0	0	0	0	0	0	20	4211	421.1	20	2505	250.5
595	Guowei Wen et al,2022	Altingiamultinervis	Hamamelidaceae	Altingia	The highly suitable region area	7_1	tree	0.98	RCP2.6	0	0	0	0	0.48929	0	0	0	0	0	0	0	0	0.344089	0	0	0.166621	0	0	0	0	24	2527	252.7	24	2764	276.4
597	Guowei Wen et al,2022	Altingiamultinervis	Hamamelidaceae	Altingia	The highly suitable region area	7_1	tree	0.98	RCP2.6	0	0	0	0	0.48929	0	0	0	0	0	0	0	0	0.344089	0	0	0.166621	0	0	0	0	24	2527	252.7	24	4717	471.7
598	Guowei Wen et al,2022	Altingiamultinervis	Hamamelidaceae	Altingia	The highly suitable region area	7_1	tree	0.98	RCP8.5	0	0	0	0	0.48929	0	0	0	0	0	0	0	0	0.344089	0	0	0.166621	0	0	0	0	24	2527	252.7	24	3476	347.6
599	Wenyu Guo et al,2020	Salixpsammophila	Salicaceae	Salix	The highly suitable region area	8	shrub	0.977	RCP2.6	0.294451	0	0.12684	0	0	0	0.340883	0	0	0	0	0	0	0	0.237826	0	0	0	0	0	0	76	123700	12370	76	157700	15770
600	Wenyu Guo et al,2020	Salixpsammophila	Salicaceae	Salix	The highly suitable region area	8	shrub	0.977	RCP4.5	0.294451	0	0.12684	0	0	0	0.340883	0	0	0	0	0	0	0	0.237826	0	0	0	0	0	0	76	123700	12370	76	169700	16970
601	Wenyu Guo et al,2020	Salixpsammophila	Salicaceae	Salix	The highly suitable region area	8	shrub	0.977	RCP8.5	0.294451	0	0.12684	0	0	0	0.340883	0	0	0	0	0	0	0	0.237826	0	0	0	0	0	0	76	123700	12370	76	201700	20170
602	Wenyu Guo et al,2020	Salixpsammophila	Salicaceae	Salix	The highly suitable region area	8	shrub	0.977	RCP6.0	0.294451	0	0.12684	0	0	0	0.340883	0	0	0	0	0	0	0	0.237826	0	0	0	0	0	0	76	123700	12370	76	154600	15460
603	Guangzhen Wan et al,2021	Forsythiasuspensa	Oleaceae	Forsythia	The highly suitable region area	10_1	shrub	0.929	SSP126	0	0	0	0	0	0	0	0	1	0	0	0	0	0	0	0	0	0	0	0	0	156	665300	66530	156	567300	56730
604	Guangzhen Wan et al,2021	Forsythiasuspensa	Oleaceae	Forsythia	The highly suitable region area	10_1	shrub	0.929	SSP585	0	0	0	0	0	0	0	0	1	0	0	0	0	0	0	0	0	0	0	0	0	156	665300	66530	156	546700	54670
605	Guangzhen Wan et al,2021	Forsythiasuspensa	Oleaceae	Forsythia	The highly suitable region area	10_1	shrub	0.929	SSP370	0	0	0	0	0	0	0	0	1	0	0	0	0	0	0	0	0	0	0	0	0	156	665300	66530	156	432600	43260
606	Guangzhen Wan et al,2021	Forsythiasuspensa	Oleaceae	Forsythia	The highly suitable region area	10_1	shrub	0.929	SSP126	0	0	0	0	0	0	0	0	1	0	0	0	0	0	0	0	0	0	0	0	0	156	665300	66530	156	471700	47170
607	Guangzhen Wan et al,2021	Forsythiasuspensa	Oleaceae	Forsythia	The highly suitable region area	10_1	shrub	0.929	SSP585	0	0	0	0	0	0	0	0	1	0	0	0	0	0	0	0	0	0	0	0	0	156	665300	66530	156	419600	41960
608	Guangzhen Wan et al,2021	Forsythiasuspensa	Oleaceae	Forsythia	The highly suitable region area	10_1	shrub	0.929	SSP370	0	0	0	0	0	0	0	0	1	0	0	0	0	0	0	0	0	0	0	0	0	156	665300	66530	156	519100	51910
609	Guangzhen Wan et al,2021	Forsythiasuspensa	Oleaceae	Forsythia	The highly suitable region area	10_1	shrub	0.929	SSP126	0	0	0	0	0	0	0	0	1	0	0	0	0	0	0	0	0	0	0	0	0	156	665300	66530	156	403400	40340
610	Guangzhen Wan et al,2021	Forsythiasuspensa	Oleaceae	Forsythia	The highly suitable region area	10_1	shrub	0.929	SSP585	0	0	0	0	0	0	0	0	1	0	0	0	0	0	0	0	0	0	0	0	0	156	665300	66530	156	524300	52430
611	Guangzhen Wan et al,2021	Forsythiasuspensa	Oleaceae	Forsythia	The highly suitable region area	10_1	shrub	0.929	SSP370	0	0	0	0	0	0	0	0	1	0	0	0	0	0	0	0	0	0	0	0	0	156	665300	66530	156	515900	51590
612	Ting Liu et al,2022	Piceapurpurea	Pinaceae	Picea	The highly suitable region area	8	tree	0.972	SSP126	0	0.578187	0	0	0	0	0	0	0	0	0	0	0	0.421813	0	0	0	0	0	0	0	108	40900	4090	108	66510	6651
613	Ting Liu et al,2022	Piceapurpurea	Pinaceae	Picea	The highly suitable region area	8	tree	0.972	SSP585	0	0.578187	0	0	0	0	0	0	0	0	0	0	0	0.421813	0	0	0	0	0	0	0	108	40900	4090	108	76415	7641.5
614	Ting Liu et al,2022	Piceapurpurea	Pinaceae	Picea	The highly suitable region area	8	tree	0.972	SSP370	0	0.578187	0	0	0	0	0	0	0	0	0	0	0	0.421813	0	0	0	0	0	0	0	108	40900	4090	108	66983	6698.3
615	Ting Liu et al,2022	Piceapurpurea	Pinaceae	Picea	The highly suitable region area	8	tree	0.972	SSP126	0	0.578187	0	0	0	0	0	0	0	0	0	0	0	0.421813	0	0	0	0	0	0	0	108	40900	4090	108	82883	8288.3
616	Ting Liu et al,2022	Piceapurpurea	Pinaceae	Picea	The highly suitable region area	8	tree	0.972	SSP370	0	0.578187	0	0	0	0	0	0	0	0	0	0	0	0.421813	0	0	0	0	0	0	0	108	40900	4090	108	108320	10832
617	Ting Liu et al,2022	Piceapurpurea	Pinaceae	Picea	The highly suitable region area	8	tree	0.972	SSP585	0	0.578187	0	0	0	0	0	0	0	0	0	0	0	0.421813	0	0	0	0	0	0	0	108	40900	4090	108	95645	9564.5
618	Liqi Ye et al,2021	Davidiainvolucrata	Nyssaceae	Davidia	The highly suitable region area	15	tree	0.983	RCP2.6	0	0	0	0	0.146467	0	0	0	0	0.654326	0	0	0	0.199207	0	0	0	0	0	0	0	198	71600	7160	198	73000	7300
619	Liqi Ye et al,2021	Davidiainvolucrata	Nyssaceae	Davidia	The highly suitable region area	15	tree	0.983	RCP8.5	0	0	0	0	0.146467	0	0	0	0	0.654326	0	0	0	0.199207	0	0	0	0	0	0	0	198	71600	7160	198	66600	6660
620	Liqi Ye et al,2021	Davidiainvolucrata	Nyssaceae	Davidia	The highly suitable region area	15	tree	0.983	RCP2.6	0	0	0	0	0.146467	0	0	0	0	0.654326	0	0	0	0.199207	0	0	0	0	0	0	0	198	71600	7160	198	67600	6760
621	Liqi Ye et al,2021	Davidiainvolucrata	Nyssaceae	Davidia	The highly suitable region area	15	tree	0.983	RCP8.5	0	0	0	0	0.146467	0	0	0	0	0.654326	0	0	0	0.199207	0	0	0	0	0	0	0	198	71600	7160	198	71100	7110
622	Chunhua Zhang et al,2018	Toonaciliata_P	Meliaceae	Toona	The highly suitable region area	5	tree	0.891	RCP2.6	0	0	0	0	0	0	0	0	0	0	0	0	0	0	0	0	0.760131	0	0.239869	0	0	17	66690	6669	17	95621	9562.1
623	Chunhua Zhang et al,2018	Toonaciliata_P	Meliaceae	Toona	The highly suitable region area	5	tree	0.891	RCP2.6	0	0	0	0	0	0	0	0	0	0	0	0	0	0	0	0	0.760131	0	0.239869	0	0	17	66690	6669	17	67752	6775.2
624	Hua Zhang et al,2020	Populuseuphratica	Salicaceae	Populus	The highly suitable region area	8	tree	0.932	RCP2.6	0	0	0	0	0	0	0	0	0	0	0	0	0	0	1	0	0	0	0	0	0	92	407100	40710	92	197000	19700
625	Hua Zhang et al,2020	Populuseuphratica	Salicaceae	Populus	The highly suitable region area	8	tree	0.932	RCP4.5	0	0	0	0	0	0	0	0	0	0	0	0	0	0	1	0	0	0	0	0	0	92	407100	40710	92	181600	18160
626	Hua Zhang et al,2020	Populuseuphratica	Salicaceae	Populus	The highly suitable region area	8	tree	0.932	RCP8.5	0	0	0	0	0	0	0	0	0	0	0	0	0	0	1	0	0	0	0	0	0	92	407100	40710	92	173500	17350
627	Chunhua Zhang et al,2018	Toona.ciliata_C	Meliaceae	Toona	The highly suitable region area	5	tree	0.82	RCP2.6	0	0	0	0	0	0	0	0	0.198387	0	0.487097	0	0.314516	0	0	0	0	0	0	0	0	40	191479	19147.9	40	458124	45812.4
628	Chunhua Zhang et al,2018	Toona.ciliata_C	Meliaceae	Toona	The highly suitable region area	5	tree	0.82	RCP2.6	0	0	0	0	0	0	0	0	0.198387	0	0.487097	0	0.314516	0	0	0	0	0	0	0	0	40	191479	19147.9	40	354112	35411.2
629	Xiaomeng Wu,2022	Piceameyeri	Pinaceae	Picea	The highly suitable region area	8	tree	0.979	RCP2.6	0	0.442875	0	0	0	0	0.24647	0	0	0	0	0	0	0	0.310655	0	0	0	0	0	0	50	106100	10610	50	7100	710
630	Xiaomeng Wu,2022	Piceameyeri	Pinaceae	Picea	The highly suitable region area	8	tree	0.979	RCP8.5	0	0.442875	0	0	0	0	0.24647	0	0	0	0	0	0	0	0.310655	0	0	0	0	0	0	50	106100	10610	50	10500	1050
631	Xiaomeng Wu,2022	Piceameyeri	Pinaceae	Picea	The highly suitable region area	8	tree	0.979	RCP2.6	0	0.442875	0	0	0	0	0.24647	0	0	0	0	0	0	0	0.310655	0	0	0	0	0	0	50	106100	10610	50	6600	660
632	Xiaomeng Wu,2022	Piceameyeri	Pinaceae	Picea	The highly suitable region area	8	tree	0.979	RCP8.5	0	0.442875	0	0	0	0	0.24647	0	0	0	0	0	0	0	0.310655	0	0	0	0	0	0	50	106100	10610	50	8300	830
633	Yan Tang et al,2021	LyciumchinenseMiller	Solanaceae	Lycium	The highly suitable region area	8_4	shrub	0.863	RCP2.6	0	0	0	0	0	0	0	0	0.682243	0	0	0	0	0	0.317757	0	0	0	0	0	0	124	842100	84210	124	705000	70500
634	Yan Tang et al,2021	LyciumchinenseMiller	Solanaceae	Lycium	The highly suitable region area	8_4	shrub	0.863	RCP8.5	0	0	0	0	0	0	0	0	0.682243	0	0	0	0	0	0.317757	0	0	0	0	0	0	124	842100	84210	124	700100	70010
635	Yan Tang et al,2021	LyciumchinenseMiller	Solanaceae	Lycium	The highly suitable region area	8_4	shrub	0.863	RCP2.6	0	0	0	0	0	0	0	0	0.682243	0	0	0	0	0	0.317757	0	0	0	0	0	0	124	842100	84210	124	893800	89380
636	Yan Tang et al,2021	LyciumchinenseMiller	Solanaceae	Lycium	The highly suitable region area	8_4	shrub	0.863	RCP8.5	0	0	0	0	0	0	0	0	0.682243	0	0	0	0	0	0.317757	0	0	0	0	0	0	124	842100	84210	124	830700	83070
637	Jiapeng Shen et al,2019	Larixkaempferi	Pinaceae	Larix	The highly suitable region area	8	tree	0.993	RCP2.6	0	0	0	0	0	0	0.237864	0	0	0	0	0	0	0	0	0	0.131068	0	0	0.631068	0	99	69900	6990	99	62200	6220
638	Jiapeng Shen et al,2019	Larixkaempferi	Pinaceae	Larix	The highly suitable region area	8	tree	0.993	RCP4.5	0	0	0	0	0	0	0.237864	0	0	0	0	0	0	0	0	0	0.131068	0	0	0.631068	0	99	69900	6990	99	75700	7570
639	Jiapeng Shen et al,2019	Larixkaempferi	Pinaceae	Larix	The highly suitable region area	8	tree	0.993	RCP8.5	0	0	0	0	0	0	0.237864	0	0	0	0	0	0	0	0	0	0.131068	0	0	0.631068	0	99	69900	6990	99	153300	15330
640	Jiapeng Shen et al,2019	Larixkaempferi	Pinaceae	Larix	The highly suitable region area	8	tree	0.993	RCP6.0	0	0	0	0	0	0	0.237864	0	0	0	0	0	0	0	0	0	0.131068	0	0	0.631068	0	99	69900	6990	99	112700	11270
641	Jiapeng Shen et al,2019	Larixkaempferi	Pinaceae	Larix	The highly suitable region area	8	tree	0.993	RCP2.6	0	0	0	0	0	0	0.237864	0	0	0	0	0	0	0	0	0	0.131068	0	0	0.631068	0	99	69900	6990	99	63300	6330
642	Jiapeng Shen et al,2019	Larixkaempferi	Pinaceae	Larix	The highly suitable region area	8	tree	0.993	RCP4.5	0	0	0	0	0	0	0.237864	0	0	0	0	0	0	0	0	0	0.131068	0	0	0.631068	0	99	69900	6990	99	82100	8210
643	Jiapeng Shen et al,2019	Larixkaempferi	Pinaceae	Larix	The highly suitable region area	8	tree	0.993	RCP8.5	0	0	0	0	0	0	0.237864	0	0	0	0	0	0	0	0	0	0.131068	0	0	0.631068	0	99	69900	6990	99	170900	17090
644	Jiapeng Shen et al,2019	Larixkaempferi	Pinaceae	Larix	The highly suitable region area	8	tree	0.993	RCP6.0	0	0	0	0	0	0	0.237864	0	0	0	0	0	0	0	0	0	0.131068	0	0	0.631068	0	99	69900	6990	99	101200	10120
645	Haojie Qiu et al,2020	Liriodendronchinense	Magnoliaceae	Liriodendron	The highly suitable region area	9	tree	0.973	RCP2.6	0	0	0	0	0	0	0	0	0	0	0	0	0	0.773846	0	0	0	0.226154	0	0	0	154	207000	20700	154	224000	22400
646	Haojie Qiu et al,2020	Liriodendronchinense	Magnoliaceae	Liriodendron	The highly suitable region area	9	tree	0.973	RCP8.5	0	0	0	0	0	0	0	0	0	0	0	0	0	0.773846	0	0	0	0.226154	0	0	0	154	207000	20700	154	243000	24300
647	Haojie Qiu et al,2020	Liriodendronchinense	Magnoliaceae	Liriodendron	The highly suitable region area	9	tree	0.973	RCP2.6	0	0	0	0	0	0	0	0	0	0	0	0	0	0.773846	0	0	0	0.226154	0	0	0	154	207000	20700	154	223000	22300
648	Haojie Qiu et al,2020	Liriodendronchinense	Magnoliaceae	Liriodendron	The highly suitable region area	9	tree	0.973	RCP8.5	0	0	0	0	0	0	0	0	0	0	0	0	0	0.773846	0	0	0	0.226154	0	0	0	154	207000	20700	154	207000	20700
649	Yunguang Chen et al,2022	Cunninghamialanceolata	Cupressaceae	Cunninghamia	The highly suitable region area	15	tree	0.91	SSP245	0	0	0	0	0	0	0	0	0.232941	0	0	0	0	0.498824	0	0	0	0	0.268235	0	0	190	1702300	170230	190	2464800	246480
650	Yunguang Chen et al,2022	Cunninghamialanceolata	Cupressaceae	Cunninghamia	The highly suitable region area	15	tree	0.91	SSP585	0	0	0	0	0	0	0	0	0.232941	0	0	0	0	0.498824	0	0	0	0	0.268235	0	0	190	1702300	170230	190	2793100	279310
651	Yunguang Chen et al,2022	Cunninghamialanceolata	Cupressaceae	Cunninghamia	The highly suitable region area	15	tree	0.91	SSP245	0	0	0	0	0	0	0	0	0.232941	0	0	0	0	0.498824	0	0	0	0	0.268235	0	0	190	1702300	170230	190	2871200	287120
652	Yunguang Chen et al,2022	Cunninghamialanceolata	Cupressaceae	Cunninghamia	The highly suitable region area	15	tree	0.91	SSP585	0	0	0	0	0	0	0	0	0.232941	0	0	0	0	0.498824	0	0	0	0	0.268235	0	0	190	1702300	170230	190	2933000	293300
653	Xingzhuang Ye et al,2021	Phoebebournei	Lauraceae	Phoebe	The highly suitable region area	3	tree	0.9846	SSP126	0	0	0	0	0	0	0	0	0.184049	0	0	0	0	0	0	0.57362	0.242331	0	0	0	0	186	33700	3370	186	37500	3750
654	Xingzhuang Ye et al,2021	Phoebebournei	Lauraceae	Phoebe	The highly suitable region area	3	tree	0.9846	SSP245	0	0	0	0	0	0	0	0	0.184049	0	0	0	0	0	0	0.57362	0.242331	0	0	0	0	186	33700	3370	186	32100	3210
655	Xingzhuang Ye et al,2021	Phoebebournei	Lauraceae	Phoebe	The highly suitable region area	3	tree	0.9846	SSP585	0	0	0	0	0	0	0	0	0.184049	0	0	0	0	0	0	0.57362	0.242331	0	0	0	0	186	33700	3370	186	97200	9720
656	Xingzhuang Ye et al,2021	Phoebebournei	Lauraceae	Phoebe	The highly suitable region area	3	tree	0.9846	SSP126	0	0	0	0	0	0	0	0	0.184049	0	0	0	0	0	0	0.57362	0.242331	0	0	0	0	186	33700	3370	186	33100	3310
657	Xingzhuang Ye et al,2021	Phoebebournei	Lauraceae	Phoebe	The highly suitable region area	3	tree	0.9846	SSP245	0	0	0	0	0	0	0	0	0.184049	0	0	0	0	0	0	0.57362	0.242331	0	0	0	0	186	33700	3370	186	28600	2860
658	Xingzhuang Ye et al,2021	Phoebebournei	Lauraceae	Phoebe	The highly suitable region area	3	tree	0.9846	SSP585	0	0	0	0	0	0	0	0	0.184049	0	0	0	0	0	0	0.57362	0.242331	0	0	0	0	186	33700	3370	186	36200	3620
659	Mingzhu Zhang et al,2022	Erythrophleumfordii	Fabaceae	Erythrophleum	The highly suitable region area	4_1	tree	0.985	SSP126	0.265789	0	0	0	0	0	0	0	0	0.517105	0	0	0	0.217105	0	0	0	0	0	0	0	55	111300	11130	55	98100	9810
660	Mingzhu Zhang et al,2022	Erythrophleumfordii	Fabaceae	Erythrophleum	The highly suitable region area	4_1	tree	0.985	SSP245	0.265789	0	0	0	0	0	0	0	0	0.517105	0	0	0	0.217105	0	0	0	0	0	0	0	55	111300	11130	55	80200	8020
661	Mingzhu Zhang et al,2022	Erythrophleumfordii	Fabaceae	Erythrophleum	The highly suitable region area	4_1	tree	0.985	SSP585	0.265789	0	0	0	0	0	0	0	0	0.517105	0	0	0	0.217105	0	0	0	0	0	0	0	55	111300	11130	55	131000	13100
662	Mingzhu Zhang et al,2022	Erythrophleumfordii	Fabaceae	Erythrophleum	The highly suitable region area	4_1	tree	0.985	SSP126	0.265789	0	0	0	0	0	0	0	0	0.517105	0	0	0	0.217105	0	0	0	0	0	0	0	55	111300	11130	55	98900	9890
663	Mingzhu Zhang et al,2022	Erythrophleumfordii	Fabaceae	Erythrophleum	The highly suitable region area	4_1	tree	0.985	SSP245	0.265789	0	0	0	0	0	0	0	0	0.517105	0	0	0	0.217105	0	0	0	0	0	0	0	55	111300	11130	55	131000	13100
664	Mingzhu Zhang et al,2022	Erythrophleumfordii	Fabaceae	Erythrophleum	The highly suitable region area	4_1	tree	0.985	SSP585	0.265789	0	0	0	0	0	0	0	0	0.517105	0	0	0	0.217105	0	0	0	0	0	0	0	55	111300	11130	55	125400	12540
665	Xue Tan et al,2018	Tsugalongibracteata	Pinaceae	Nothotsuga	The highly suitable region area	9	tree	0.934	RCP2.6	0.61583	0	0	0	0	0	0	0	0	0	0	0	0	0	0	0.38417	0	0	0	0	0	76	41730	4173	76	23200	2320
666	Xue Tan et al,2018	Tsugalongibracteata	Pinaceae	Nothotsuga	The highly suitable region area	9	tree	0.934	RCP8.5	0.61583	0	0	0	0	0	0	0	0	0	0	0	0	0	0	0.38417	0	0	0	0	0	76	41730	4173	76	8500	850
667	Xue Tan et al,2018	Tsugalongibracteata	Pinaceae	Nothotsuga	The highly suitable region area	9	tree	0.934	RCP2.6	0.61583	0	0	0	0	0	0	0	0	0	0	0	0	0	0	0.38417	0	0	0	0	0	76	41730	4173	76	48240	4824
668	Xue Tan et al,2018	Tsugalongibracteata	Pinaceae	Nothotsuga	The highly suitable region area	9	tree	0.934	RCP8.5	0.61583	0	0	0	0	0	0	0	0	0	0	0	0	0	0	0.38417	0	0	0	0	0	76	41730	4173	76	140	14
669	Fan Wu et al,2022	Pinusmassoniana	Pinaceae	Pinus	The highly suitable region area	8	tree	0.902	RCP2.6	0	0	0	0	0.171117	0	0	0	0	0	0	0	0	0.419903	0	0.408981	0	0	0	0	0	501	1035300	103530	501	1033500	103350
670	Fan Wu et al,2022	Pinusmassoniana	Pinaceae	Pinus	The highly suitable region area	8	tree	0.902	RCP8.5	0	0	0	0	0.171117	0	0	0	0	0	0	0	0	0.419903	0	0.408981	0	0	0	0	0	501	1035300	103530	501	1155100	115510
671	Fan Wu et al,2022	Pinusmassoniana	Pinaceae	Pinus	The highly suitable region area	8	tree	0.902	RCP2.6	0	0	0	0	0.171117	0	0	0	0	0	0	0	0	0.419903	0	0.408981	0	0	0	0	0	501	1035300	103530	501	1044900	104490
672	Fan Wu et al,2022	Pinusmassoniana	Pinaceae	Pinus	The highly suitable region area	8	tree	0.902	RCP8.5	0	0	0	0	0.171117	0	0	0	0	0	0	0	0	0.419903	0	0.408981	0	0	0	0	0	501	1035300	103530	501	1159500	115950
673	Jianhua Xiao et al,2021	Phoebebournei	Lauraceae	Phoebe	The highly suitable region area	3	tree	0.81	RCP4.5	0.198802	0	0	0	0	0	0.332934	0	0	0	0	0	0	0	0	0	0.220359	0	0.247904	0	0	123	233142	23314.2	123	0.000511771	5.11771e-05
674	Jianhua Xiao et al,2021	Phoebebournei	Lauraceae	Phoebe	The highly suitable region area	3	tree	0.81	RCP4.5	0.198802	0	0	0	0	0	0.332934	0	0	0	0	0	0	0	0	0	0.220359	0	0.247904	0	0	123	233142	23314.2	123	0.000511771	5.11771e-05
675	Wan Hu et al,2020	Tsoongiodendronodorum	Magnoliaceae	Tsoongiodendron	The highly suitable region area	7_4	tree	0.965	RCP8.5	0	0	0	0	0	0	0	0	0	0	0	0	0	0.688279	0	0	0	0	0.311721	0	0	96	169300	16930	96	137400	13740
676	Haojie Qiu et al,2020	Ormosiahosiei	Fabaceae	Ormosia	The highly suitable region area	2	tree	0.939	RCP2.6	0	0	0	0	0.145969	0	0.17756	0	0	0	0	0	0	0.676471	0	0	0	0	0	0	0	126	459000	45900	126	338000	33800
677	Haojie Qiu et al,2020	Ormosiahosiei	Fabaceae	Ormosia	The highly suitable region area	2	tree	0.939	RCP8.5	0	0	0	0	0.145969	0	0.17756	0	0	0	0	0	0	0.676471	0	0	0	0	0	0	0	126	459000	45900	126	149000	14900
678	Haojie Qiu et al,2020	Ormosiahosiei	Fabaceae	Ormosia	The highly suitable region area	2	tree	0.939	RCP2.6	0	0	0	0	0.145969	0	0.17756	0	0	0	0	0	0	0.676471	0	0	0	0	0	0	0	126	459000	45900	126	312000	31200
679	Haojie Qiu et al,2020	Ormosiahosiei	Fabaceae	Ormosia	The highly suitable region area	2	tree	0.939	RCP8.5	0	0	0	0	0.145969	0	0.17756	0	0	0	0	0	0	0.676471	0	0	0	0	0	0	0	126	459000	45900	126	250000	25000
680	Ruizhi Huang et al,2021	Acercatalpifolium	Aceraceae	Acer	The highly suitable region area	8	tree	0.995	SSP126	0	0.127934	0	0	0	0	0.213615	0	0	0	0	0	0	0	0	0	0	0	0	0.658451	0	45	193339	19333.9	45	73589	7358.9
681	Ruizhi Huang et al,2021	Acercatalpifolium	Aceraceae	Acer	The highly suitable region area	8	tree	0.995	SSP245	0	0.127934	0	0	0	0	0.213615	0	0	0	0	0	0	0	0	0	0	0	0	0.658451	0	45	193339	19333.9	45	109951	10995.1
682	Ruizhi Huang et al,2021	Acercatalpifolium	Aceraceae	Acer	The highly suitable region area	8	tree	0.995	SSP585	0	0.127934	0	0	0	0	0.213615	0	0	0	0	0	0	0	0	0	0	0	0	0.658451	0	45	193339	19333.9	45	122267	12226.7
23	Haoxiang Zhao,2021	Camelliapetelotii	Theaceae	Camellia	The overall suitable region area	7	shrub	0.972	SSP126	0	0	0	0.653442	0	0	0	0	0	0	0	0	0	0	0	0.346558	0	0	0	0	0	53	687300	68730	53	1445800	144580
24	Haoxiang Zhao,2021	Camelliapetelotii	Theaceae	Camellia	The overall suitable region area	7	shrub	0.972	SSP245	0	0	0	0.653442	0	0	0	0	0	0	0	0	0	0	0	0.346558	0	0	0	0	0	53	687300	68730	53	1905600	190560
25	Haoxiang Zhao,2021	Camelliapetelotii	Theaceae	Camellia	The overall suitable region area	7	shrub	0.972	SSP585	0	0	0	0.653442	0	0	0	0	0	0	0	0	0	0	0	0.346558	0	0	0	0	0	53	687300	68730	53	2163300	216330
232	Xiaojun Wang et al,2020	Camelliaoleifera	Theaceae	Camellia	The overall suitable region area	7	shrub	0.848	RCP4.5	0	0	0	0	0	0	0	0	0	0	0	0	0	0.702572	0	0	0	0.297428	0	0	0	372	1.60959e+06	160959	372	2.50646e+06	250646
687	Jiaqi Huang et al,2020	Cassiafistula	Fabaceae	Cassia	The highly suitable region area	2	tree	0.941	RCP2.6	0	0	0	0	0	0	0	0	0.618457	0	0	0	0	0	0.381543	0	0	0	0	0	0	498	29865.6	2986.56	498	62621.4	6262.14
689	Xin Fan et al,2021	Rosaroxburghii	Rosaceae	Rosa	The highly suitable region area	8	shrub	0.941	RCP4.5	0	0	0	0	0	0	0	0	1	0	0	0	0	0	0	0	0	0	0	0	0	103	205300	20530	103	67500	6750
690	Xin Fan et al,2021	Rosaroxburghii	Rosaceae	Rosa	The highly suitable region area	8	shrub	0.941	RCP8.5	0	0	0	0	0	0	0	0	1	0	0	0	0	0	0	0	0	0	0	0	0	103	205300	20530	103	59800	5980
691	Xin Fan et al,2021	Rosaroxburghii	Rosaceae	Rosa	The highly suitable region area	8	shrub	0.941	RCP4.5	0	0	0	0	0	0	0	0	1	0	0	0	0	0	0	0	0	0	0	0	0	103	205300	20530	103	28000	2800
692	Xin Fan et al,2021	Rosaroxburghii	Rosaceae	Rosa	The highly suitable region area	8	shrub	0.941	RCP8.5	0	0	0	0	0	0	0	0	1	0	0	0	0	0	0	0	0	0	0	0	0	103	205300	20530	103	89800	8980
693	Hua Zhang et al,2020	Alsophilaspinulosa	Cyatheaceae	Alsophila	The highly suitable region area	2	tree	0.959	SSP126	0	0	0	0	0.130273	0	0	0	0	0	0	0	0	0	0	0	0	0	0.869727	0	0	111	347000	34700	111	312000	31200
694	Hua Zhang et al,2020	Alsophilaspinulosa	Cyatheaceae	Alsophila	The highly suitable region area	2	tree	0.959	SSP245	0	0	0	0	0.130273	0	0	0	0	0	0	0	0	0	0	0	0	0	0.869727	0	0	111	347000	34700	111	226000	22600
695	Hua Zhang et al,2020	Alsophilaspinulosa	Cyatheaceae	Alsophila	The highly suitable region area	2	tree	0.959	SSP585	0	0	0	0	0.130273	0	0	0	0	0	0	0	0	0	0	0	0	0	0.869727	0	0	111	347000	34700	111	298600	29860
696	Hua Zhang et al,2020	Alsophilaspinulosa	Cyatheaceae	Alsophila	The highly suitable region area	2	tree	0.959	SSP370	0	0	0	0	0.130273	0	0	0	0	0	0	0	0	0	0	0	0	0	0.869727	0	0	111	347000	34700	111	258900	25890
697	Xingwang Zhang et al,2018	Sorbusamabilis	Rosaceae	Sorbus	The highly suitable region area	8	tree	0.9986	RCP4.5	0	0	0	0.236141	0.247979	0	0	0	0	0	0	0	0	0.51588	0	0	0	0	0	0	0	24	79962.7	7996.27	24	50097.1	5009.71
698	Xingwang Zhang et al,2018	Sorbusamabilis	Rosaceae	Sorbus	The highly suitable region area	8	tree	0.9986	RCP8.5	0	0	0	0.236141	0.247979	0	0	0	0	0	0	0	0	0.51588	0	0	0	0	0	0	0	24	79962.7	7996.27	24	22158.3	2215.83
699	Xingwang Zhang et al,2018	Sorbusamabilis	Rosaceae	Sorbus	The highly suitable region area	8	tree	0.9986	RCP4.5	0	0	0	0.236141	0.247979	0	0	0	0	0	0	0	0	0.51588	0	0	0	0	0	0	0	24	79962.7	7996.27	24	20231.5	2023.15
700	Xingwang Zhang et al,2018	Sorbusamabilis	Rosaceae	Sorbus	The highly suitable region area	8	tree	0.9986	RCP8.5	0	0	0	0.236141	0.247979	0	0	0	0	0	0	0	0	0.51588	0	0	0	0	0	0	0	24	79962.7	7996.27	24	18304.7	1830.47
701	Jinliang Cui,2015	Lonicerajaponica	Caprifoliaceae	Lonicera	The highly suitable region area	8	shrub	0.96	RCP2.6	0	0	0	0	0	0	0.13369	0	0	0	0	0	0.86631	0	0	0	0	0	0	0	0	185	501930	50193	185	1042471	104247
702	Jinliang Cui,2015	Lonicerajaponica	Caprifoliaceae	Lonicera	The highly suitable region area	8	shrub	0.96	RCP4.5	0	0	0	0	0	0	0.13369	0	0	0	0	0	0.86631	0	0	0	0	0	0	0	0	185	501930	50193	185	115830	11583
703	Jinliang Cui,2015	Lonicerajaponica	Caprifoliaceae	Lonicera	The highly suitable region area	8	shrub	0.96	RCP8.5	0	0	0	0	0	0	0.13369	0	0	0	0	0	0.86631	0	0	0	0	0	0	0	0	185	501930	50193	185	1351351	135135
704	Jinliang Cui,2015	Lonicerajaponica	Caprifoliaceae	Lonicera	The highly suitable region area	8	shrub	0.96	RCP2.6	0	0	0	0	0	0	0.13369	0	0	0	0	0	0.86631	0	0	0	0	0	0	0	0	185	501930	50193	185	1042471	104247
705	Jinliang Cui,2015	Lonicerajaponica	Caprifoliaceae	Lonicera	The highly suitable region area	8	shrub	0.96	RCP4.5	0	0	0	0	0	0	0.13369	0	0	0	0	0	0.86631	0	0	0	0	0	0	0	0	185	501930	50193	185	1119691	111969
233	Xiaojun Wang et al,2020	Camelliaoleifera	Theaceae	Camellia	The overall suitable region area	7	shrub	0.848	RCP8.5	0	0	0	0	0	0	0	0	0	0	0	0	0	0.702572	0	0	0	0.297428	0	0	0	372	1.60959e+06	160959	372	2.51222e+06	251222
234	Xiaojun Wang et al,2020	Camelliaoleifera	Theaceae	Camellia	The overall suitable region area	7	shrub	0.848	RCP4.5	0	0	0	0	0	0	0	0	0	0	0	0	0	0.702572	0	0	0	0.297428	0	0	0	372	1.60959e+06	160959	372	2.5415e+06	254150
235	Xiaojun Wang et al,2020	Camelliaoleifera	Theaceae	Camellia	The overall suitable region area	7	shrub	0.848	RCP8.5	0	0	0	0	0	0	0	0	0	0	0	0	0	0.702572	0	0	0	0.297428	0	0	0	372	1.60959e+06	160959	372	2.56828e+06	256828
562	Haoxiang Zhao,2021	Camelliapetelotii	Theaceae	Camellia	The highly suitable region area	7	shrub	0.972	SSP126	0	0	0	0.653442	0	0	0	0	0	0	0	0	0	0	0	0.346558	0	0	0	0	0	53	177900	17790	53	265600	26560
563	Haoxiang Zhao,2021	Camelliapetelotii	Theaceae	Camellia	The highly suitable region area	7	shrub	0.972	SSP245	0	0	0	0.653442	0	0	0	0	0	0	0	0	0	0	0	0.346558	0	0	0	0	0	53	177900	17790	53	321900	32190
564	Haoxiang Zhao,2021	Camelliapetelotii	Theaceae	Camellia	The highly suitable region area	7	shrub	0.972	SSP585	0	0	0	0.653442	0	0	0	0	0	0	0	0	0	0	0	0.346558	0	0	0	0	0	53	177900	17790	53	463000	46300
713	Xinggang Tang et al,2021	Pinustabuliformis	Pinaceae	Pinus	The highly suitable region area	8	tree	0.968	RCP2.6	0	0	0	0.47914	0.206068	0	0.151707	0	0	0	0	0	0	0.163085	0	0	0	0	0	0	0	110	1179620	117962	110	1137810	113781
714	Xinggang Tang et al,2021	Pinustabuliformis	Pinaceae	Pinus	The highly suitable region area	8	tree	0.968	RCP8.5	0	0	0	0.47914	0.206068	0	0.151707	0	0	0	0	0	0	0.163085	0	0	0	0	0	0	0	110	1179620	117962	110	1354510	135451
715	Xinggang Tang et al,2021	Pinustabuliformis	Pinaceae	Pinus	The highly suitable region area	8	tree	0.968	RCP2.6	0	0	0	0.47914	0.206068	0	0.151707	0	0	0	0	0	0	0.163085	0	0	0	0	0	0	0	110	1179620	117962	110	1138020	113802
716	Xinggang Tang et al,2021	Pinustabuliformis	Pinaceae	Pinus	The highly suitable region area	8	tree	0.968	RCP8.5	0	0	0	0.47914	0.206068	0	0.151707	0	0	0	0	0	0	0.163085	0	0	0	0	0	0	0	110	1179620	117962	110	1392520	139252
717	Sayit Hamit1 et al,2018	Calligonummongolicum	Polygonaceae	Calligonum	The highly suitable region area	12	shrub	0.958	RCP2.6	0	0.153121	0	0	0	0	0	0	0	0	0	0	0	0	0	0	0	0	0	0.729093	0.117786	119	639900	63990	119	697200	69720
718	Sayit Hamit1 et al,2018	Calligonummongolicum	Polygonaceae	Calligonum	The highly suitable region area	12	shrub	0.958	RCP4.5	0	0.153121	0	0	0	0	0	0	0	0	0	0	0	0	0	0	0	0	0	0.729093	0.117786	119	639900	63990	119	648200	64820
719	Sayit Hamit1 et al,2018	Calligonummongolicum	Polygonaceae	Calligonum	The highly suitable region area	12	shrub	0.958	RCP8.5	0	0.153121	0	0	0	0	0	0	0	0	0	0	0	0	0	0	0	0	0	0.729093	0.117786	119	639900	63990	119	613700	61370
720	Sayit Hamit1 et al,2018	Calligonummongolicum	Polygonaceae	Calligonum	The highly suitable region area	12	shrub	0.958	RCP2.6	0	0.153121	0	0	0	0	0	0	0	0	0	0	0	0	0	0	0	0	0	0.729093	0.117786	119	639900	63990	119	667900	66790
721	Sayit Hamit1 et al,2018	Calligonummongolicum	Polygonaceae	Calligonum	The highly suitable region area	12	shrub	0.958	RCP4.5	0	0.153121	0	0	0	0	0	0	0	0	0	0	0	0	0	0	0	0	0	0.729093	0.117786	119	639900	63990	119	611000	61100
722	Sayit Hamit1 et al,2018	Calligonummongolicum	Polygonaceae	Calligonum	The highly suitable region area	12	shrub	0.958	RCP8.5	0	0.153121	0	0	0	0	0	0	0	0	0	0	0	0	0	0	0	0	0	0.729093	0.117786	119	639900	63990	119	580000	58000
723	Liang Zhang et al,2020	Lyciumruthenicum	Solanaceae	Lycium	The highly suitable region area	8_4	shrub	0.972	RCP2.6	0.162382	0	0	0	0	0	0	0	0	0	0	0	0.320704	0	0.32747	0	0	0	0	0	0.189445	172	129070	12907	172	142460	14246
724	Liang Zhang et al,2020	Lyciumruthenicum	Solanaceae	Lycium	The highly suitable region area	8_4	shrub	0.972	RCP4.5	0.162382	0	0	0	0	0	0	0	0	0	0	0	0.320704	0	0.32747	0	0	0	0	0	0.189445	172	129070	12907	172	143150	14315
725	Liang Zhang et al,2020	Lyciumruthenicum	Solanaceae	Lycium	The highly suitable region area	8_4	shrub	0.972	RCP8.5	0.162382	0	0	0	0	0	0	0	0	0	0	0	0.320704	0	0.32747	0	0	0	0	0	0.189445	172	129070	12907	172	115120	11512
726	Liang Zhang et al,2020	Lyciumruthenicum	Solanaceae	Lycium	The highly suitable region area	8_4	shrub	0.972	RCP2.6	0.162382	0	0	0	0	0	0	0	0	0	0	0	0.320704	0	0.32747	0	0	0	0	0	0.189445	172	129070	12907	172	125040	12504
727	Liang Zhang et al,2020	Lyciumruthenicum	Solanaceae	Lycium	The highly suitable region area	8_4	shrub	0.972	RCP4.5	0.162382	0	0	0	0	0	0	0	0	0	0	0	0.320704	0	0.32747	0	0	0	0	0	0.189445	172	129070	12907	172	131650	13165
728	Liang Zhang et al,2020	Lyciumruthenicum	Solanaceae	Lycium	The highly suitable region area	8_4	shrub	0.972	RCP8.5	0.162382	0	0	0	0	0	0	0	0	0	0	0	0.320704	0	0.32747	0	0	0	0	0	0.189445	172	129070	12907	172	125020	12502
729	Yuanyuan Qin et al,2022	Potaniniamongolica	Rosaceae	Potaninia	The highly suitable region area	13_1	shrub	0.988	RCP4.5	0	0	0	0	0	0	0	0.26299	0	0	0	0	0	0.229056	0	0.507953	0	0	0	0	0	73	115800	11580	73	97500	9750
730	Yuanyuan Qin et al,2022	Potaniniamongolica	Rosaceae	Potaninia	The highly suitable region area	13_1	shrub	0.988	RCP8.5	0	0	0	0	0	0	0	0.26299	0	0	0	0	0	0.229056	0	0.507953	0	0	0	0	0	73	115800	11580	73	68400	6840
731	Yuanyuan Qin et al,2022	Potaniniamongolica	Rosaceae	Potaninia	The highly suitable region area	13_1	shrub	0.988	RCP4.5	0	0	0	0	0	0	0	0.26299	0	0	0	0	0	0.229056	0	0.507953	0	0	0	0	0	73	115800	11580	73	93500	9350
732	Yuanyuan Qin et al,2022	Potaniniamongolica	Rosaceae	Potaninia	The highly suitable region area	13_1	shrub	0.988	RCP8.5	0	0	0	0	0	0	0	0.26299	0	0	0	0	0	0.229056	0	0.507953	0	0	0	0	0	73	115800	11580	73	39400	3940
733	Xiaojun Wang et al,2020	Camelliaoleifera	Theaceae	Camellia	The highly suitable region area	7	shrub	0.848	RCP4.5	0	0	0	0	0	0	0	0	0	0	0	0	0	0.702572	0	0	0	0.297428	0	0	0	372	473924	47392.4	372	860288	86028.8
734	Xiaojun Wang et al,2020	Camelliaoleifera	Theaceae	Camellia	The highly suitable region area	7	shrub	0.848	RCP8.5	0	0	0	0	0	0	0	0	0	0	0	0	0	0.702572	0	0	0	0.297428	0	0	0	372	473924	47392.4	372	787447	78744.7
735	Xiaojun Wang et al,2020	Camelliaoleifera	Theaceae	Camellia	The highly suitable region area	7	shrub	0.848	RCP4.5	0	0	0	0	0	0	0	0	0	0	0	0	0	0.702572	0	0	0	0.297428	0	0	0	372	473924	47392.4	372	913523	91352.3
736	Xiaojun Wang et al,2020	Camelliaoleifera	Theaceae	Camellia	The highly suitable region area	7	shrub	0.848	RCP8.5	0	0	0	0	0	0	0	0	0	0	0	0	0	0.702572	0	0	0	0.297428	0	0	0	372	473924	47392.4	372	709126	70912.6
737	Mingzhu Zhang et al,2021	Ulmuselongata	Ulmaceae	Ulmus	The highly suitable region area	8	tree	0.9916	RCP2.6	0	0	0	0	0	0	0	0	0	0	0	0	0	0.236074	0	0.763926	0	0	0	0	0	42	28700	2870	42	43100	4310
738	Mingzhu Zhang et al,2021	Ulmuselongata	Ulmaceae	Ulmus	The highly suitable region area	8	tree	0.9916	RCP8.5	0	0	0	0	0	0	0	0	0	0	0	0	0	0.236074	0	0.763926	0	0	0	0	0	42	28700	2870	42	46600	4660
739	Mingzhu Zhang et al,2021	Ulmuselongata	Ulmaceae	Ulmus	The highly suitable region area	8	tree	0.9916	RCP2.6	0	0	0	0	0	0	0	0	0	0	0	0	0	0.236074	0	0.763926	0	0	0	0	0	42	28700	2870	42	44000	4400
740	Mingzhu Zhang et al,2021	Ulmuselongata	Ulmaceae	Ulmus	The highly suitable region area	8	tree	0.9916	RCP8.5	0	0	0	0	0	0	0	0	0	0	0	0	0	0.236074	0	0.763926	0	0	0	0	0	42	28700	2870	42	39400	3940
741	Xin He et al,2022	Coryluschinensis	Betulaceae	Corylus	The highly suitable region area	8	tree	0.915	RCP4.5	0	0	0	0	0	0	0	0	0.277778	0	0.222222	0	0.259259	0.240741	0	0	0	0	0	0	0	83	256441	25644.1	83	490573	49057.3
742	Xin He et al,2022	Coryluschinensis	Betulaceae	Corylus	The highly suitable region area	8	tree	0.915	RCP8.5	0	0	0	0	0	0	0	0	0.277778	0	0.222222	0	0.259259	0.240741	0	0	0	0	0	0	0	83	256441	25644.1	83	516440	51644
743	Xin He et al,2022	Coryluschinensis	Betulaceae	Corylus	The highly suitable region area	8	tree	0.915	RCP4.5	0	0	0	0	0	0	0	0	0.277778	0	0.222222	0	0.259259	0.240741	0	0	0	0	0	0	0	83	256441	25644.1	83	399236	39923.6
744	Xin He et al,2022	Coryluschinensis	Betulaceae	Corylus	The highly suitable region area	8	tree	0.915	RCP8.5	0	0	0	0	0	0	0	0	0.277778	0	0.222222	0	0.259259	0.240741	0	0	0	0	0	0	0	83	256441	25644.1	83	442448	44244.8
745	Ying Song et al,2021	Ormosiahenryi	Fabaceae	Ormosia	The highly suitable region area	2	tree	0.954	SSP126	0	0	0	0	0	0	0.189061	0	0	0	0	0	0.172414	0	0	0	0	0	0.638526	0	0	188	402000	40200	188	403800	40380
746	Ying Song et al,2021	Ormosiahenryi	Fabaceae	Ormosia	The highly suitable region area	2	tree	0.954	SSP245	0	0	0	0	0	0	0.189061	0	0	0	0	0	0.172414	0	0	0	0	0	0.638526	0	0	188	402000	40200	188	479000	47900
747	Ying Song et al,2021	Ormosiahenryi	Fabaceae	Ormosia	The highly suitable region area	2	tree	0.954	SSP585	0	0	0	0	0	0	0.189061	0	0	0	0	0	0.172414	0	0	0	0	0	0.638526	0	0	188	402000	40200	188	386000	38600
748	Ying Song et al,2021	Ormosiahenryi	Fabaceae	Ormosia	The highly suitable region area	2	tree	0.954	SSP126	0	0	0	0	0	0	0.189061	0	0	0	0	0	0.172414	0	0	0	0	0	0.638526	0	0	188	402000	40200	188	419900	41990
749	Ying Song et al,2021	Ormosiahenryi	Fabaceae	Ormosia	The highly suitable region area	2	tree	0.954	SSP245	0	0	0	0	0	0	0.189061	0	0	0	0	0	0.172414	0	0	0	0	0	0.638526	0	0	188	402000	40200	188	423800	42380
750	Ying Song et al,2021	Ormosiahenryi	Fabaceae	Ormosia	The highly suitable region area	2	tree	0.954	SSP585	0	0	0	0	0	0	0.189061	0	0	0	0	0	0.172414	0	0	0	0	0	0.638526	0	0	188	402000	40200	188	457400	45740
751	Qi Wang et al,2020	Corylusmandshurica	Betulaceae	Corylus	The highly suitable region area	8	shrub	0.915	RCP2.6	0	0.180556	0	0	0	0	0	0	0	0	0.275	0	0	0.544444	0	0	0	0	0	0	0	221	585700	58570	221	678400	67840
752	Qi Wang et al,2020	Corylusmandshurica	Betulaceae	Corylus	The highly suitable region area	8	shrub	0.915	RCP4.5	0	0.180556	0	0	0	0	0	0	0	0	0.275	0	0	0.544444	0	0	0	0	0	0	0	221	585700	58570	221	665300	66530
753	Qi Wang et al,2020	Corylusmandshurica	Betulaceae	Corylus	The highly suitable region area	8	shrub	0.915	RCP8.5	0	0.180556	0	0	0	0	0	0	0	0	0.275	0	0	0.544444	0	0	0	0	0	0	0	221	585700	58570	221	663600	66360
754	Qi Wang et al,2020	Corylusmandshurica	Betulaceae	Corylus	The highly suitable region area	8	shrub	0.915	RCP2.6	0	0.180556	0	0	0	0	0	0	0	0	0.275	0	0	0.544444	0	0	0	0	0	0	0	221	585700	58570	221	645700	64570
755	Qi Wang et al,2020	Corylusmandshurica	Betulaceae	Corylus	The highly suitable region area	8	shrub	0.915	RCP4.5	0	0.180556	0	0	0	0	0	0	0	0	0.275	0	0	0.544444	0	0	0	0	0	0	0	221	585700	58570	221	699900	69990
756	Qi Wang et al,2020	Corylusmandshurica	Betulaceae	Corylus	The highly suitable region area	8	shrub	0.915	RCP8.5	0	0.180556	0	0	0	0	0	0	0	0	0.275	0	0	0.544444	0	0	0	0	0	0	0	221	585700	58570	221	712600	71260
757	Runan Zhao et al,2019	Carpinuscordata	Betulaceae	Carpinus	The highly suitable region area	8	tree	0.957	RCP2.6	0	0	0	0	0	0.169065	0	0	0	0	0.134293	0.145084	0	0.551559	0	0	0	0	0	0	0	176	175300	17530	176	171700	17170
758	Runan Zhao et al,2019	Carpinuscordata	Betulaceae	Carpinus	The highly suitable region area	8	tree	0.957	RCP4.5	0	0	0	0	0	0.169065	0	0	0	0	0.134293	0.145084	0	0.551559	0	0	0	0	0	0	0	176	175300	17530	176	165100	16510
759	Runan Zhao et al,2019	Carpinuscordata	Betulaceae	Carpinus	The highly suitable region area	8	tree	0.957	RCP8.5	0	0	0	0	0	0.169065	0	0	0	0	0.134293	0.145084	0	0.551559	0	0	0	0	0	0	0	176	175300	17530	176	156200	15620
760	Runan Zhao et al,2019	Carpinuscordata	Betulaceae	Carpinus	The highly suitable region area	8	tree	0.957	RCP6.0	0	0	0	0	0	0.169065	0	0	0	0	0.134293	0.145084	0	0.551559	0	0	0	0	0	0	0	176	175300	17530	176	168300	16830
761	Runan Zhao et al,2019	Carpinuscordata	Betulaceae	Carpinus	The highly suitable region area	8	tree	0.957	RCP2.6	0	0	0	0	0	0.169065	0	0	0	0	0.134293	0.145084	0	0.551559	0	0	0	0	0	0	0	176	175300	17530	176	170400	17040
762	Runan Zhao et al,2019	Carpinuscordata	Betulaceae	Carpinus	The highly suitable region area	8	tree	0.957	RCP4.5	0	0	0	0	0	0.169065	0	0	0	0	0.134293	0.145084	0	0.551559	0	0	0	0	0	0	0	176	175300	17530	176	167600	16760
763	Runan Zhao et al,2019	Carpinuscordata	Betulaceae	Carpinus	The highly suitable region area	8	tree	0.957	RCP8.5	0	0	0	0	0	0.169065	0	0	0	0	0.134293	0.145084	0	0.551559	0	0	0	0	0	0	0	176	175300	17530	176	178600	17860
764	Runan Zhao et al,2019	Carpinuscordata	Betulaceae	Carpinus	The highly suitable region area	8	tree	0.957	RCP6.0	0	0	0	0	0	0.169065	0	0	0	0	0.134293	0.145084	0	0.551559	0	0	0	0	0	0	0	176	175300	17530	176	170600	17060
765	Ningning Li et al,2019	Picealikiangensis	Pinaceae	Picea	The highly suitable region area	8	tree	0.987	RCP2.6	0	0	0	0	0	0.170098	0	0	0	0	0	0.258938	0.193933	0	0	0	0	0	0	0.377031	0	294	152770	15277	294	119700	11970
766	Ningning Li et al,2019	Picealikiangensis	Pinaceae	Picea	The highly suitable region area	8	tree	0.987	RCP4.5	0	0	0	0	0	0.170098	0	0	0	0	0	0.258938	0.193933	0	0	0	0	0	0	0.377031	0	294	152770	15277	294	130200	13020
767	Ningning Li et al,2019	Picealikiangensis	Pinaceae	Picea	The highly suitable region area	8	tree	0.987	RCP8.5	0	0	0	0	0	0.170098	0	0	0	0	0	0.258938	0.193933	0	0	0	0	0	0	0.377031	0	294	152770	15277	294	83330	8333
768	Ningning Li et al,2019	Picealikiangensis	Pinaceae	Picea	The highly suitable region area	8	tree	0.987	RCP2.6	0	0	0	0	0	0.170098	0	0	0	0	0	0.258938	0.193933	0	0	0	0	0	0	0.377031	0	294	152770	15277	294	93750	9375
769	Ningning Li et al,2019	Picealikiangensis	Pinaceae	Picea	The highly suitable region area	8	tree	0.987	RCP4.5	0	0	0	0	0	0.170098	0	0	0	0	0	0.258938	0.193933	0	0	0	0	0	0	0.377031	0	294	152770	15277	294	199600	19960
770	Ningning Li et al,2019	Picealikiangensis	Pinaceae	Picea	The highly suitable region area	8	tree	0.987	RCP8.5	0	0	0	0	0	0.170098	0	0	0	0	0	0.258938	0.193933	0	0	0	0	0	0	0.377031	0	294	152770	15277	294	223900	22390
771	Ningning Li et al,2019	Piceapurpurea	Pinaceae	Picea	The highly suitable region area	8	tree	0.989	RCP2.6	0	0	0	0	0	0	0	0	0	0	0	0.517241	0	0	0	0	0.162901	0	0	0.319857	0	165	71131	7113.1	165	123780	12378
772	Ningning Li et al,2019	Piceapurpurea	Pinaceae	Picea	The highly suitable region area	8	tree	0.989	RCP4.5	0	0	0	0	0	0	0	0	0	0	0	0.517241	0	0	0	0	0.162901	0	0	0.319857	0	165	71131	7113.1	165	137640	13764
773	Ningning Li et al,2019	Piceapurpurea	Pinaceae	Picea	The highly suitable region area	8	tree	0.989	RCP8.5	0	0	0	0	0	0	0	0	0	0	0	0.517241	0	0	0	0	0.162901	0	0	0.319857	0	165	71131	7113.1	165	160730	16073
774	Ningning Li et al,2019	Piceapurpurea	Pinaceae	Picea	The highly suitable region area	8	tree	0.989	RCP2.6	0	0	0	0	0	0	0	0	0	0	0	0.517241	0	0	0	0	0.162901	0	0	0.319857	0	165	71131	7113.1	165	119160	11916
775	Ningning Li et al,2019	Piceapurpurea	Pinaceae	Picea	The highly suitable region area	8	tree	0.989	RCP4.5	0	0	0	0	0	0	0	0	0	0	0	0.517241	0	0	0	0	0.162901	0	0	0.319857	0	165	71131	7113.1	165	118240	11824
776	Ningning Li et al,2019	Piceapurpurea	Pinaceae	Picea	The highly suitable region area	8	tree	0.989	RCP8.5	0	0	0	0	0	0	0	0	0	0	0	0.517241	0	0	0	0	0.162901	0	0	0.319857	0	165	71131	7113.1	165	157967	15796.7
777	Yuheng Chen et al,2019	Abiesfabri	Pinaceae	Abies	The highly suitable region area	8	tree	0.98	RCP4.5	0	0	0	0	0	0	0.298469	0	0	0	0	0	0	0.489796	0	0	0.211735	0	0	0	0	27	128500	12850	27	155200	15520
778	Yuheng Chen et al,2019	Cathayaargyrophylla	Pinaceae	Pinaceae	The highly suitable region area	15	tree	0.89	RCP4.5	0	0	0	0	0.12979	0	0	0	0.87021	0	0	0	0	0	0	0	0	0	0	0	0	14	180000	18000	14	178600	17860
780	Yuheng Chen et al,2019	Cunninghamialanceolata	Cupressaceae	Cunninghamia	The highly suitable region area	15	tree	0.82	RCP4.5	0	0	0	0	0	0	0	0	0.168057	0	0	0	0	0.510131	0	0	0	0	0.321812	0	0	287	225000	22500	287	1091900	109190
781	Yuheng Chen et al,2019	Cupressusduclouxiana	Cupressaceae	Cupressus	The highly suitable region area	8	tree	0.94	RCP4.5	0	0	0	0	0	0	0.558368	0	0.156118	0	0	0	0	0.285513	0	0	0	0	0	0	0	61	158000	15800	61	383600	38360
782	Yuheng Chen et al,2019	Cupressusfunebris	Cupressaceae	Cupressus	The highly suitable region area	8	tree	0.86	RCP4.5	0	0	0	0	0	0	0	0	0.422194	0	0	0	0	0.577806	0	0	0	0	0	0	0	215	214700	21470	215	870000	87000
783	Yuheng Chen et al,2019	Fokieniahodginsii	Cupressaceae	Fokienia	The highly suitable region area	7_4	tree	0.87	RCP4.5	0	0	0	0	0	0	0	0	0	0	0	0	0	0	0	1	0	0	0	0	0	95	129700	12970	95	309700	30970
784	Yuheng Chen et al,2019	Keteleeriaevelyniana	Pinaceae	Keteleeria	The highly suitable region area	14(SH)	tree	0.96	RCP4.5	0	0	0	0	0	0.173149	0.633626	0	0	0	0	0	0	0.193225	0	0	0	0	0	0	0	57	99100	9910	57	70300	7030
785	Yuheng Chen et al,2019	Metasequoiaglyptostroboides	Cupressaceae	Metasequoia	The highly suitable region area	15	tree	0.84	RCP4.5	0	0	0	0	0	0	0	0	0	0	0	0	0	0	0	1	0	0	0	0	0	47	203200	20320	47	867000	86700
786	Yuheng Chen et al,2019	Piceabrachytyla	Pinaceae	Picea	The highly suitable region area	8	tree	0.97	RCP4.5	0	0	0	0	0	0.334651	0.202899	0	0	0	0	0.201581	0	0.26087	0	0	0	0	0	0	0	52	97400	9740	52	94000	9400
787	Yuheng Chen et al,2019	Pinusyunnanensis	Pinaceae	Pinus	The highly suitable region area	8	tree	0.94	RCP4.5	0	0	0	0	0	0	0.665211	0	0	0	0	0	0	0.334789	0	0	0	0	0	0	0	153	175300	17530	153	474100	47410
788	Yuheng Chen et al,2019	Taxuswallichiana	Taxaceae	Taxus	The highly suitable region area	8	tree	0.86	RCP4.5	0	0	0	0	0	0	0	0	0.590237	0	0	0	0	0.409763	0	0	0	0	0	0	0	81	179100	17910	81	544900	54490
789	Jiyun Li,2021	Populusszechuanica	Salicaceae	Populus	The highly suitable region area	8	tree	0.944	RCP4.5	0	0	0	0	0	0	0	0	0.700331	0	0	0	0	0	0	0	0.299669	0	0	0	0	234	13100	1310	234	10678	1067.8
790	Jiyun Li,2021	Populusszechuanica	Salicaceae	Populus	The highly suitable region area	8	tree	0.944	RCP8.5	0	0	0	0	0	0	0	0	0.700331	0	0	0	0	0	0	0	0.299669	0	0	0	0	234	13100	1310	234	9169	916.9
791	Jiyun Li,2021	Salixparaplesia	Salicaceae	Salix	The highly suitable region area	8	tree	0.941	RCP4.5	0	0	0	0	0	0.357387	0	0	0.176244	0	0	0	0	0	0	0	0.312992	0	0	0.153378	0	83	1770	177	83	2760	276
792	Jiyun Li,2021	Salixparaplesia	Salicaceae	Salix	The highly suitable region area	8	tree	0.941	RCP8.5	0	0	0	0	0	0.357387	0	0	0.176244	0	0	0	0	0	0	0	0.312992	0	0	0.153378	0	83	1770	177	83	4995	499.5
793	Jiyun Li,2021	Hippophaegyantsensis	Elaeagnaceae	Hippophae	The highly suitable region area	10	shrub	0.945	RCP4.5	0	0	0	0	0	0	0.146545	0	0.708281	0	0	0	0	0	0	0	0	0	0	0	0.145174	176	89000	8900	176	45176	4517.6
794	Jiyun Li,2021	Hippophaegyantsensis	Elaeagnaceae	Hippophae	The highly suitable region area	10	shrub	0.945	RCP8.5	0	0	0	0	0	0	0.146545	0	0.708281	0	0	0	0	0	0	0	0	0	0	0	0.145174	176	89000	8900	176	13144	1314.4
795	Jiyun Li,2021	Prunusmira	Rosaceae	Prunus	The highly suitable region area	8	tree	0.99	RCP4.5	0.179145	0	0	0	0	0	0	0	0.820855	0	0	0	0	0	0	0	0	0	0	0	0	117	10000	1000	117	6549	654.9
796	Jiyun Li,2021	Prunusmira	Rosaceae	Prunus	The highly suitable region area	8	tree	0.99	RCP8.5	0.179145	0	0	0	0	0	0	0	0.820855	0	0	0	0	0	0	0	0	0	0	0	0	117	10000	1000	117	9169	916.9
797	Yanhong Li et al,2021	Taxuschinensis	Taxaceae	Taxus	The highly suitable region area	8	tree	0.95	RCP2.6	0	0	0	0	0.286486	0	0	0	0	0	0	0	0	0	0	0	0	0	0	0	0.713514	152	527400	52740	152	490100	49010
798	Yanhong Li et al,2021	Taxuschinensis	Taxaceae	Taxus	The highly suitable region area	8	tree	0.95	RCP4.5	0	0	0	0	0.286486	0	0	0	0	0	0	0	0	0	0	0	0	0	0	0	0.713514	152	527400	52740	152	434600	43460
799	Yanhong Li et al,2021	Taxuschinensis	Taxaceae	Taxus	The highly suitable region area	8	tree	0.95	RCP8.5	0	0	0	0	0.286486	0	0	0	0	0	0	0	0	0	0	0	0	0	0	0	0.713514	152	527400	52740	152	317900	31790
800	Xinyu Zhai et al,2021	Liriodendronchinense	Magnoliaceae	Liriodendron	The highly suitable region area	9	tree	0.9	RCP2.6	0	0	0	0	0.491569	0	0	0	0	0	0	0	0	0	0	0	0	0.26978	0.238651	0	0	100	295200	29520	100	296500	29650
801	Xinyu Zhai et al,2021	Liriodendronchinense	Magnoliaceae	Liriodendron	The highly suitable region area	9	tree	0.9	RCP4.5	0	0	0	0	0.491569	0	0	0	0	0	0	0	0	0	0	0	0	0.26978	0.238651	0	0	100	295200	29520	100	356000	35600
802	Xinyu Zhai et al,2021	Liriodendronchinense	Magnoliaceae	Liriodendron	The highly suitable region area	9	tree	0.9	RCP8.5	0	0	0	0	0.491569	0	0	0	0	0	0	0	0	0	0	0	0	0.26978	0.238651	0	0	100	295200	29520	100	282800	28280
803	Xinyu Zhai et al,2021	Liriodendronchinense	Magnoliaceae	Liriodendron	The highly suitable region area	9	tree	0.9	RCP6.0	0	0	0	0	0.491569	0	0	0	0	0	0	0	0	0	0	0	0	0.26978	0.238651	0	0	100	295200	29520	100	317400	31740
804	Ke Lu et al,2020	Artemisiaordosica	Asteraceae	Artemisia	The highly suitable region area	8	shrub	0.98	RCP4.5	0	0	0	0.206659	0	0	0.269805	0	0	0	0.239954	0	0	0	0	0	0.165327	0	0	0.118255	0	89	338000	33800	89	256800	25680
805	Ke Lu et al,2020	Artemisiaordosica	Asteraceae	Artemisia	The highly suitable region area	8	shrub	0.98	RCP8.5	0	0	0	0.206659	0	0	0.269805	0	0	0	0.239954	0	0	0	0	0	0.165327	0	0	0.118255	0	89	338000	33800	89	247500	24750
806	Ke Lu et al,2020	Artemisiaordosica	Asteraceae	Artemisia	The highly suitable region area	8	shrub	0.98	RCP4.5	0	0	0	0.206659	0	0	0.269805	0	0	0	0.239954	0	0	0	0	0	0.165327	0	0	0.118255	0	89	338000	33800	89	320300	32030
807	Ke Lu et al,2020	Artemisiaordosica	Asteraceae	Artemisia	The highly suitable region area	8	shrub	0.98	RCP8.5	0	0	0	0.206659	0	0	0.269805	0	0	0	0.239954	0	0	0	0	0	0.165327	0	0	0.118255	0	89	338000	33800	89	258400	25840
808	Xiaohui He et al,2019	Xanthocerassorbifolium	Sapindaceae	Xanthoceras	The highly suitable region area	15	shrub	0.8	RCP2.6	0	0	0	0.297194	0	0	0	0.531888	0	0.170918	0	0	0	0	0	0	0	0	0	0	0	155	112246	11224.6	155	186240	18624
809	Xiaohui He et al,2019	Xanthocerassorbifolium	Sapindaceae	Xanthoceras	The highly suitable region area	15	shrub	0.8	RCP4.5	0	0	0	0.297194	0	0	0	0.531888	0	0.170918	0	0	0	0	0	0	0	0	0	0	0	155	112246	11224.6	155	213120	21312
810	Xiaohui He et al,2019	Xanthocerassorbifolium	Sapindaceae	Xanthoceras	The highly suitable region area	15	shrub	0.8	RCP8.5	0	0	0	0.297194	0	0	0	0.531888	0	0.170918	0	0	0	0	0	0	0	0	0	0	0	155	112246	11224.6	155	292800	29280
811	Xiaohui He et al,2019	Xanthocerassorbifolium	Sapindaceae	Xanthoceras	The highly suitable region area	15	shrub	0.8	RCP6.0	0	0	0	0.297194	0	0	0	0.531888	0	0.170918	0	0	0	0	0	0	0	0	0	0	0	155	112246	11224.6	155	236160	23616
812	Xiaohui He et al,2019	Xanthocerassorbifolium	Sapindaceae	Xanthoceras	The highly suitable region area	15	shrub	0.8	RCP2.6	0	0	0	0.297194	0	0	0	0.531888	0	0.170918	0	0	0	0	0	0	0	0	0	0	0	155	112246	11224.6	155	200640	20064
813	Xiaohui He et al,2019	Xanthocerassorbifolium	Sapindaceae	Xanthoceras	The highly suitable region area	15	shrub	0.8	RCP4.5	0	0	0	0.297194	0	0	0	0.531888	0	0.170918	0	0	0	0	0	0	0	0	0	0	0	155	112246	11224.6	155	207360	20736
814	Xiaohui He et al,2019	Xanthocerassorbifolium	Sapindaceae	Xanthoceras	The highly suitable region area	15	shrub	0.8	RCP8.5	0	0	0	0.297194	0	0	0	0.531888	0	0.170918	0	0	0	0	0	0	0	0	0	0	0	155	112246	11224.6	155	333120	33312
815	Xiaohui He et al,2019	Xanthocerassorbifolium	Sapindaceae	Xanthoceras	The highly suitable region area	15	shrub	0.8	RCP6.0	0	0	0	0.297194	0	0	0	0.531888	0	0.170918	0	0	0	0	0	0	0	0	0	0	0	155	112246	11224.6	155	266880	26688
816	Yin Li et al,2017	Quercusphillyreoides	Fagaceae	Quercus	The highly suitable region area	8	tree	0.99	RCP2.6	0	0	0	0	0.128041	0	0.215109	0	0	0	0	0	0	0	0	0	0	0	0	0.65685	0	134	33685	3368.5	134	27868	2786.8
817	Yin Li et al,2017	Quercusphillyreoides	Fagaceae	Quercus	The highly suitable region area	8	tree	0.99	RCP4.5	0	0	0	0	0.128041	0	0.215109	0	0	0	0	0	0	0	0	0	0	0	0	0.65685	0	134	33685	3368.5	134	19238	1923.8
818	Yin Li et al,2017	Quercusphillyreoides	Fagaceae	Quercus	The highly suitable region area	8	tree	0.99	RCP8.5	0	0	0	0	0.128041	0	0.215109	0	0	0	0	0	0	0	0	0	0	0	0	0.65685	0	134	33685	3368.5	134	14165	1416.5
819	Yin Li et al,2017	Quercusphillyreoides	Fagaceae	Quercus	The highly suitable region area	8	tree	0.99	RCP6.0	0	0	0	0	0.128041	0	0.215109	0	0	0	0	0	0	0	0	0	0	0	0	0.65685	0	134	33685	3368.5	134	24161	2416.1
820	Xiaohui He et al,2021	Hippophaethibetana	Elaeagnaceae	Hippophae	The highly suitable region area	10	shrub	0.947	RCP2.6	0	0.798387	0	0	0	0	0	0	0	0	0	0	0	0	0	0	0	0.201613	0	0	0	118	333200	33320	118	78720	7872
821	Xiaohui He et al,2021	Hippophaethibetana	Elaeagnaceae	Hippophae	The highly suitable region area	10	shrub	0.947	RCP4.5	0	0.798387	0	0	0	0	0	0	0	0	0	0	0	0	0	0	0	0.201613	0	0	0	118	333200	33320	118	82560	8256
822	Xiaohui He et al,2021	Hippophaethibetana	Elaeagnaceae	Hippophae	The highly suitable region area	10	shrub	0.947	RCP8.5	0	0.798387	0	0	0	0	0	0	0	0	0	0	0	0	0	0	0	0.201613	0	0	0	118	333200	33320	118	80640	8064
823	Xiaohui He et al,2021	Hippophaethibetana	Elaeagnaceae	Hippophae	The highly suitable region area	10	shrub	0.947	RCP6.0	0	0.798387	0	0	0	0	0	0	0	0	0	0	0	0	0	0	0	0.201613	0	0	0	118	333200	33320	118	111360	11136
824	Xiaohui He et al,2021	Hippophaethibetana	Elaeagnaceae	Hippophae	The highly suitable region area	10	shrub	0.947	RCP2.6	0	0.798387	0	0	0	0	0	0	0	0	0	0	0	0	0	0	0	0.201613	0	0	0	118	333200	33320	118	122880	12288
825	Xiaohui He et al,2021	Hippophaethibetana	Elaeagnaceae	Hippophae	The highly suitable region area	10	shrub	0.947	RCP4.5	0	0.798387	0	0	0	0	0	0	0	0	0	0	0	0	0	0	0	0.201613	0	0	0	118	333200	33320	118	95040	9504
826	Xiaohui He et al,2021	Hippophaethibetana	Elaeagnaceae	Hippophae	The highly suitable region area	10	shrub	0.947	RCP8.5	0	0.798387	0	0	0	0	0	0	0	0	0	0	0	0	0	0	0	0.201613	0	0	0	118	333200	33320	118	48960	4896
827	Xiaohui He et al,2021	Hippophaethibetana	Elaeagnaceae	Hippophae	The highly suitable region area	10	shrub	0.947	RCP6.0	0	0.798387	0	0	0	0	0	0	0	0	0	0	0	0	0	0	0	0.201613	0	0	0	118	333200	33320	118	86400	8640
828	Yongfu Li et al，2019	Osmanthusyunnanensis	Oleaceae	Osmanthus	The highly suitable region area	9	shrub	0. 976	RCP8.5	0	0	0	0.415198	0	0	0.584802	0	0	0	0	0	0	0	0	0	0	0	0	0	0	34	97920	9792	34	126720	12672
829	Yongfu Li et al，2019	Osmanthusdelavayi	Oleaceae	Osmanthus	The highly suitable region area	9	shrub	0. 948	RCP8.5	0	0	0	0.405495	0	0	0.594505	0	0	0	0	0	0	0	0	0	0	0	0	0	0	39	105600	10560	39	97920	9792
830	Zengli Liu et al,2022	Cephalotaxusoliveri	Cephalotaxaceae	Cephalotaxus	The highly suitable region area	14	tree	0.951	SSP126	0	0	0.148594	0	0	0	0	0	0	0	0	0	0	0	0	0.851406	0	0	0	0	0	62	166613	16661.3	62	216798	21679.8
831	Zengli Liu et al,2022	Cephalotaxusoliveri	Cephalotaxaceae	Cephalotaxus	The highly suitable region area	14	tree	0.951	SSP245	0	0	0.148594	0	0	0	0	0	0	0	0	0	0	0	0	0.851406	0	0	0	0	0	62	166613	16661.3	62	159452	15945.2
832	Zengli Liu et al,2022	Cephalotaxusoliveri	Cephalotaxaceae	Cephalotaxus	The highly suitable region area	14	tree	0.951	SSP370	0	0	0.148594	0	0	0	0	0	0	0	0	0	0	0	0	0.851406	0	0	0	0	0	62	166613	16661.3	62	153882	15388.2
833	Zengli Liu et al,2022	Cephalotaxusoliveri	Cephalotaxaceae	Cephalotaxus	The highly suitable region area	14	tree	0.951	SSP585	0	0	0.148594	0	0	0	0	0	0	0	0	0	0	0	0	0.851406	0	0	0	0	0	62	166613	16661.3	62	207281	20728.1
834	Zengli Liu et al,2022	Cephalotaxusoliveri	Cephalotaxaceae	Cephalotaxus	The highly suitable region area	14	tree	0.951	SSP126	0	0	0.148594	0	0	0	0	0	0	0	0	0	0	0	0	0.851406	0	0	0	0	0	62	166613	16661.3	62	175899	17589.9
835	Zengli Liu et al,2022	Cephalotaxusoliveri	Cephalotaxaceae	Cephalotaxus	The highly suitable region area	14	tree	0.951	SSP245	0	0	0.148594	0	0	0	0	0	0	0	0	0	0	0	0	0.851406	0	0	0	0	0	62	166613	16661.3	62	209890	20989
836	Zengli Liu et al,2022	Cephalotaxusoliveri	Cephalotaxaceae	Cephalotaxus	The highly suitable region area	14	tree	0.951	SSP370	0	0	0.148594	0	0	0	0	0	0	0	0	0	0	0	0	0.851406	0	0	0	0	0	62	166613	16661.3	62	180329	18032.9
837	Zengli Liu et al,2022	Cephalotaxusoliveri	Cephalotaxaceae	Cephalotaxus	The highly suitable region area	14	tree	0.951	SSP585	0	0	0.148594	0	0	0	0	0	0	0	0	0	0	0	0	0.851406	0	0	0	0	0	62	166613	16661.3	62	188070	18807
838	Zengli Liu et al,2022	Cephalotaxusoliveri	Cephalotaxaceae	Cephalotaxus	The highly suitable region area	14	tree	0.951	SSP126	0	0	0.148594	0	0	0	0	0	0	0	0	0	0	0	0	0.851406	0	0	0	0	0	62	166613	16661.3	62	168728	16872.8
839	Zengli Liu et al,2022	Cephalotaxusoliveri	Cephalotaxaceae	Cephalotaxus	The highly suitable region area	14	tree	0.951	SSP245	0	0	0.148594	0	0	0	0	0	0	0	0	0	0	0	0	0.851406	0	0	0	0	0	62	166613	16661.3	62	190724	19072.4
840	Zengli Liu et al,2022	Cephalotaxusoliveri	Cephalotaxaceae	Cephalotaxus	The highly suitable region area	14	tree	0.951	SSP370	0	0	0.148594	0	0	0	0	0	0	0	0	0	0	0	0	0.851406	0	0	0	0	0	62	166613	16661.3	62	209232	20923.2
841	Zengli Liu et al,2022	Cephalotaxusoliveri	Cephalotaxaceae	Cephalotaxus	The highly suitable region area	14	tree	0.951	SSP585	0	0	0.148594	0	0	0	0	0	0	0	0	0	0	0	0	0.851406	0	0	0	0	0	62	166613	16661.3	62	170132	17013.2
842	Zengli Liu et al,2022	Cephalotaxusoliveri	Cephalotaxaceae	Cephalotaxus	The highly suitable region area	14	tree	0.951	SSP126	0	0	0.148594	0	0	0	0	0	0	0	0	0	0	0	0	0.851406	0	0	0	0	0	62	166613	16661.3	62	191294	19129.4
843	Zengli Liu et al,2022	Cephalotaxusoliveri	Cephalotaxaceae	Cephalotaxus	The highly suitable region area	14	tree	0.951	SSP245	0	0	0.148594	0	0	0	0	0	0	0	0	0	0	0	0	0.851406	0	0	0	0	0	62	166613	16661.3	62	197632	19763.2
844	Zengli Liu et al,2022	Cephalotaxusoliveri	Cephalotaxaceae	Cephalotaxus	The highly suitable region area	14	tree	0.951	SSP370	0	0	0.148594	0	0	0	0	0	0	0	0	0	0	0	0	0.851406	0	0	0	0	0	62	166613	16661.3	62	172346	17234.6
845	Zengli Liu et al,2022	Cephalotaxusoliveri	Cephalotaxaceae	Cephalotaxus	The highly suitable region area	14	tree	0.951	SSP585	0	0	0.148594	0	0	0	0	0	0	0	0	0	0	0	0	0.851406	0	0	0	0	0	62	166613	16661.3	62	191974	19197.4
846	Weiyan Zheng et al,2019	Lithocarpuslitseifolius	Fagaceae	Lithocarpus	The highly suitable region area	9	tree	0.93	RCP2.6	0	0	0	0	0	0	0	0	0	0	0	0	0	0.315723	0	0.684277	0	0	0	0	0	21	79800	7980	21	71900	7190
847	Weiyan Zheng et al,2019	Lithocarpuslitseifolius	Fagaceae	Lithocarpus	The highly suitable region area	9	tree	0.93	RCP8.5	0	0	0	0	0	0	0	0	0	0	0	0	0	0.315723	0	0.684277	0	0	0	0	0	21	79800	7980	21	94100	9410
848	Weiyan Zheng et al,2019	Lithocarpusbrevicaudatus	Fagaceae	Lithocarpus	The highly suitable region area	9	tree	0.99	RCP2.6	0	0	0	0	0	0	0	0	0	0	0	0	0	0	0	1	0	0	0	0	0	91	92900	9290	91	86300	8630
849	Weiyan Zheng et al,2019	Lithocarpusbrevicaudatus	Fagaceae	Lithocarpus	The highly suitable region area	9	tree	0.99	RCP8.5	0	0	0	0	0	0	0	0	0	0	0	0	0	0	0	1	0	0	0	0	0	91	92900	9290	91	92881.4	9288.14
850	Weiyan Zheng et al,2019	Lithocarpusdealbatus	Fagaceae	Lithocarpus	The highly suitable region area	9	tree	0.96	RCP2.6	0	0	0	0	0	0	0.643447	0	0.152302	0	0	0	0	0.20425	0	0	0	0	0	0	0	49	104400	10440	49	69900	6990
851	Weiyan Zheng et al,2019	Lithocarpusdealbatus	Fagaceae	Lithocarpus	The highly suitable region area	9	tree	0.96	RCP8.5	0	0	0	0	0	0	0.643447	0	0.152302	0	0	0	0	0.20425	0	0	0	0	0	0	0	49	104400	10440	49	86200	8620
852	Weiyan Zheng et al,2019	Lithocarpuscorneus	Fagaceae	Lithocarpus	The highly suitable region area	9	tree	0.95	RCP2.6	0	0	0	0	0	0	0	0	0	0	0	0	0	0.290698	0	0	0	0.145349	0.563953	0	0	87	106700	10670	87	96700	9670
853	Weiyan Zheng et al,2019	Lithocarpuscorneus	Fagaceae	Lithocarpus	The highly suitable region area	9	tree	0.95	RCP8.5	0	0	0	0	0	0	0	0	0	0	0	0	0	0.290698	0	0	0	0.145349	0.563953	0	0	87	106700	10670	87	99000	9900
854	Weiyan Zheng et al,2019	Lithocarpuselizabethiae	Fagaceae	Lithocarpus	The highly suitable region area	9	tree	0.97	RCP2.6	0	0	0	0	0	0	0	0	0	0	0	0	0	0	0	0.333333	0	0.305556	0.361111	0	0	40	139700	13970	40	186300	18630
855	Weiyan Zheng et al,2019	Lithocarpuselizabethiae	Fagaceae	Lithocarpus	The highly suitable region area	9	tree	0.97	RCP8.5	0	0	0	0	0	0	0	0	0	0	0	0	0	0	0	0.333333	0	0.305556	0.361111	0	0	40	139700	13970	40	171200	17120
856	Renzhong Xiong et al,2019	Sorbustianschanica	Rosaceae	Sorbus	The highly suitable region area	8	shrub	0.9449	RCP2.6	0	0	0	0	0	0	0.120958	0	0	0	0	0	0.28982	0	0	0.148503	0.440719	0	0	0	0	69	78800	7880	69	138400	13840
857	Renzhong Xiong et al,2019	Sorbustianschanica	Rosaceae	Sorbus	The highly suitable region area	8	shrub	0.9449	RCP4.5	0	0	0	0	0	0	0.120958	0	0	0	0	0	0.28982	0	0	0.148503	0.440719	0	0	0	0	69	78800	7880	69	188500	18850
858	Renzhong Xiong et al,2019	Sorbustianschanica	Rosaceae	Sorbus	The highly suitable region area	8	shrub	0.9449	RCP8.5	0	0	0	0	0	0	0.120958	0	0	0	0	0	0.28982	0	0	0.148503	0.440719	0	0	0	0	69	78800	7880	69	151800	15180
859	Renzhong Xiong et al,2019	Sorbustianschanica	Rosaceae	Sorbus	The highly suitable region area	8	shrub	0.9449	RCP2.6	0	0	0	0	0	0	0.120958	0	0	0	0	0	0.28982	0	0	0.148503	0.440719	0	0	0	0	69	78800	7880	69	154900	15490
860	Renzhong Xiong et al,2019	Sorbustianschanica	Rosaceae	Sorbus	The highly suitable region area	8	shrub	0.9449	RCP4.5	0	0	0	0	0	0	0.120958	0	0	0	0	0	0.28982	0	0	0.148503	0.440719	0	0	0	0	69	78800	7880	69	162400	16240
861	Renzhong Xiong et al,2019	Sorbustianschanica	Rosaceae	Sorbus	The highly suitable region area	8	shrub	0.9449	RCP8.5	0	0	0	0	0	0	0.120958	0	0	0	0	0	0.28982	0	0	0.148503	0.440719	0	0	0	0	69	78800	7880	69	147800	14780
862	Xingyue Yan et al,2021	Hydrangeamacrophylla	Hydrangeoideae	Hydrangea	The highly suitable region area	9	shrub	0.979	RCP2.6	0	0	0	0	0	0	0.28079	0	0.423198	0	0	0	0	0	0	0	0	0	0	0.296012	0	303	1485120	148512	303	1811520	181152
863	Xingyue Yan et al,2021	Hydrangeamacrophylla	Hydrangeoideae	Hydrangea	The highly suitable region area	9	shrub	0.979	RCP4.5	0	0	0	0	0	0	0.28079	0	0.423198	0	0	0	0	0	0	0	0	0	0	0.296012	0	303	1485120	148512	303	2040960	204096
864	Xingyue Yan et al,2021	Hydrangeamacrophylla	Hydrangeoideae	Hydrangea	The highly suitable region area	9	shrub	0.979	RCP8.5	0	0	0	0	0	0	0.28079	0	0.423198	0	0	0	0	0	0	0	0	0	0	0.296012	0	303	1485120	148512	303	2064000	206400
865	Xingyue Yan et al,2021	Hydrangeamacrophylla	Hydrangeoideae	Hydrangea	The highly suitable region area	9	shrub	0.979	RCP2.6	0	0	0	0	0	0	0.28079	0	0.423198	0	0	0	0	0	0	0	0	0	0	0.296012	0	303	1485120	148512	303	1936320	193632
866	Xingyue Yan et al,2021	Hydrangeamacrophylla	Hydrangeoideae	Hydrangea	The highly suitable region area	9	shrub	0.979	RCP4.5	0	0	0	0	0	0	0.28079	0	0.423198	0	0	0	0	0	0	0	0	0	0	0.296012	0	303	1485120	148512	303	2013120	201312
867	Xingyue Yan et al,2021	Hydrangeamacrophylla	Hydrangeoideae	Hydrangea	The highly suitable region area	9	shrub	0.979	RCP8.5	0	0	0	0	0	0	0.28079	0	0.423198	0	0	0	0	0	0	0	0	0	0	0.296012	0	303	1485120	148512	303	2014080	201408
868	Guowei Wen et al,2021	Pinustabuliformis	Pinaceae	Pinus	The highly suitable region area	8	tree	0.8947	RCP2.6	0	0	0	0.581323	0	0	0	0	0	0	0.418677	0	0	0.453306	0	0	0	0	0	0	0	260	1396500	139650	260	1457000	145700
869	Guowei Wen et al,2021	Pinustabuliformis	Pinaceae	Pinus	The highly suitable region area	8	tree	0.8947	RCP4.5	0	0	0	0.581323	0	0	0	0	0	0	0.418677	0	0	0.453306	0	0	0	0	0	0	0	260	1396500	139650	260	1473500	147350
870	Guowei Wen et al,2021	Pinustabuliformis	Pinaceae	Pinus	The highly suitable region area	8	tree	0.8947	RCP8.5	0	0	0	0.581323	0	0	0	0	0	0	0.418677	0	0	0.453306	0	0	0	0	0	0	0	260	1396500	139650	260	1413400	141340
871	Guowei Wen et al,2021	Pinustabuliformis	Pinaceae	Pinus	The highly suitable region area	8	tree	0.8947	RCP2.6	0	0	0	0.581323	0	0	0	0	0	0	0.418677	0	0	0.453306	0	0	0	0	0	0	0	260	1396500	139650	260	1411900	141190
872	Guowei Wen et al,2021	Pinustabuliformis	Pinaceae	Pinus	The highly suitable region area	8	tree	0.8947	RCP4.5	0	0	0	0.581323	0	0	0	0	0	0	0.418677	0	0	0.453306	0	0	0	0	0	0	0	260	1396500	139650	260	1461300	146130
873	Guowei Wen et al,2021	Pinustabuliformis	Pinaceae	Pinus	The highly suitable region area	8	tree	0.8947	RCP8.5	0	0	0	0.581323	0	0	0	0	0	0	0.418677	0	0	0.453306	0	0	0	0	0	0	0	260	1396500	139650	260	1525700	152570
874	Guowei Wen et al,2021	Ostryopsisdavidiana	Betulaceae	Ostryopsis	The highly suitable region area	15	shrub	0.9823	RCP2.6	0	0	0	0.245293	0	0.189451	0	0	0	0	0	0	0	0.17204	0	0	0	0.248259	0.144957	0	0	178	289500	28950	178	233100	23310
875	Guowei Wen et al,2021	Ostryopsisdavidiana	Betulaceae	Ostryopsis	The highly suitable region area	15	shrub	0.9823	RCP4.5	0	0	0	0.245293	0	0.189451	0	0	0	0	0	0	0	0.17204	0	0	0	0.248259	0.144957	0	0	178	289500	28950	178	241300	24130
876	Guowei Wen et al,2021	Ostryopsisdavidiana	Betulaceae	Ostryopsis	The highly suitable region area	15	shrub	0.9823	RCP8.5	0	0	0	0.245293	0	0.189451	0	0	0	0	0	0	0	0.17204	0	0	0	0.248259	0.144957	0	0	178	289500	28950	178	217500	21750
877	Guowei Wen et al,2021	Ostryopsisdavidiana	Betulaceae	Ostryopsis	The highly suitable region area	15	shrub	0.9823	RCP2.6	0	0	0	0.245293	0	0.189451	0	0	0	0	0	0	0	0.17204	0	0	0	0.248259	0.144957	0	0	178	289500	28950	178	253900	25390
878	Guowei Wen et al,2021	Ostryopsisdavidiana	Betulaceae	Ostryopsis	The highly suitable region area	15	shrub	0.9823	RCP4.5	0	0	0	0.245293	0	0.189451	0	0	0	0	0	0	0	0.17204	0	0	0	0.248259	0.144957	0	0	178	289500	28950	178	247200	24720
879	Guowei Wen et al,2021	Ostryopsisdavidiana	Betulaceae	Ostryopsis	The highly suitable region area	15	shrub	0.9823	RCP8.5	0	0	0	0.245293	0	0.189451	0	0	0	0	0	0	0	0.17204	0	0	0	0.248259	0.144957	0	0	178	289500	28950	178	254900	25490
880	Yuanmi Wu et al,2021	Loniceraoblata	Caprifoliaceae	Lonicera	The highly suitable region area	8	shrub	0.9981	RCP2.6	0.218891	0	0.524738	0	0	0	0.256372	0	0	0	0	0	0	0	0	0	0	0	0	0	0	23	1758.37	175.837	23	1543.06	154.306
881	Yuanmi Wu et al,2021	Loniceraoblata	Caprifoliaceae	Lonicera	The highly suitable region area	8	shrub	0.9981	RCP4.5	0.218891	0	0.524738	0	0	0	0.256372	0	0	0	0	0	0	0	0	0	0	0	0	0	0	23	1758.37	175.837	23	1112.43	111.243
882	Yuanmi Wu et al,2021	Loniceraoblata	Caprifoliaceae	Lonicera	The highly suitable region area	8	shrub	0.9981	RCP6.0	0.218891	0	0.524738	0	0	0	0.256372	0	0	0	0	0	0	0	0	0	0	0	0	0	0	23	1758.37	175.837	23	1442.31	144.231
883	Yuanmi Wu et al,2021	Loniceraoblata	Caprifoliaceae	Lonicera	The highly suitable region area	8	shrub	0.9981	RCP8.5	0.218891	0	0.524738	0	0	0	0.256372	0	0	0	0	0	0	0	0	0	0	0	0	0	0	23	1758.37	175.837	23	1076.56	107.656
884	Yuanmi Wu et al,2021	Loniceraoblata	Caprifoliaceae	Lonicera	The highly suitable region area	8	shrub	0.9981	RCP2.6	0.218891	0	0.524738	0	0	0	0.256372	0	0	0	0	0	0	0	0	0	0	0	0	0	0	23	1758.37	175.837	23	825.359	82.5359
885	Yuanmi Wu et al,2021	Loniceraoblata	Caprifoliaceae	Lonicera	The highly suitable region area	8	shrub	0.9981	RCP4.5	0.218891	0	0.524738	0	0	0	0.256372	0	0	0	0	0	0	0	0	0	0	0	0	0	0	23	1758.37	175.837	23	1040.67	104.067
886	Yuanmi Wu et al,2021	Loniceraoblata	Caprifoliaceae	Lonicera	The highly suitable region area	8	shrub	0.9981	RCP6.0	0.218891	0	0.524738	0	0	0	0.256372	0	0	0	0	0	0	0	0	0	0	0	0	0	0	23	1758.37	175.837	23	600.962	60.0962
887	Yuanmi Wu et al,2021	Loniceraoblata	Caprifoliaceae	Lonicera	The highly suitable region area	8	shrub	0.9981	RCP8.5	0.218891	0	0.524738	0	0	0	0.256372	0	0	0	0	0	0	0	0	0	0	0	0	0	0	23	1758.37	175.837	23	574.163	57.4162
888	Yichen Zhou et al,2021	Cunninghamialanceolata	Cupressaceae	Cunninghamia	The highly suitable region area	15	tree	0.914	SSP126	0	0	0	0	0	0	0	0	0.296117	0	0	0	0	0	0	0.703883	0	0	0	0	0	406	395700	39570	406	772600	77260
889	Yichen Zhou et al,2021	Cunninghamialanceolata	Cupressaceae	Cunninghamia	The highly suitable region area	15	tree	0.914	SSP245	0	0	0	0	0	0	0	0	0.296117	0	0	0	0	0	0	0.703883	0	0	0	0	0	406	395700	39570	406	819100	81910
890	Yichen Zhou et al,2021	Cunninghamialanceolata	Cupressaceae	Cunninghamia	The highly suitable region area	15	tree	0.914	SSP585	0	0	0	0	0	0	0	0	0.296117	0	0	0	0	0	0	0.703883	0	0	0	0	0	406	395700	39570	406	571800	57180
891	Lijuan Zhang et al,2021	Quercusglauca	Fagaceae	Quercus	The highly suitable region area	8	tree	0.925	SSP126	0	0	0	0	0	0	0	0	0	0.115471	0	0	0	0.884529	0	0	0	0	0	0	0	315	330900	33090	315	264500	26450
892	Lijuan Zhang et al,2021	Quercusglauca	Fagaceae	Quercus	The highly suitable region area	8	tree	0.925	SSP245	0	0	0	0	0	0	0	0	0	0.115471	0	0	0	0.884529	0	0	0	0	0	0	0	315	330900	33090	315	426400	42640
893	Lijuan Zhang et al,2021	Quercusglauca	Fagaceae	Quercus	The highly suitable region area	8	tree	0.925	SSP370	0	0	0	0	0	0	0	0	0	0.115471	0	0	0	0.884529	0	0	0	0	0	0	0	315	330900	33090	315	298600	29860
894	Lijuan Zhang et al,2021	Quercusglauca	Fagaceae	Quercus	The highly suitable region area	8	tree	0.925	SSP585	0	0	0	0	0	0	0	0	0	0.115471	0	0	0	0.884529	0	0	0	0	0	0	0	315	330900	33090	315	376800	37680
895	Lijuan Zhang et al,2021	Quercusglauca	Fagaceae	Quercus	The highly suitable region area	8	tree	0.925	SSP126	0	0	0	0	0	0	0	0	0	0.115471	0	0	0	0.884529	0	0	0	0	0	0	0	315	330900	33090	315	439000	43900
896	Lijuan Zhang et al,2021	Quercusglauca	Fagaceae	Quercus	The highly suitable region area	8	tree	0.925	SSP245	0	0	0	0	0	0	0	0	0	0.115471	0	0	0	0.884529	0	0	0	0	0	0	0	315	330900	33090	315	455100	45510
897	Lijuan Zhang et al,2021	Quercusglauca	Fagaceae	Quercus	The highly suitable region area	8	tree	0.925	SSP370	0	0	0	0	0	0	0	0	0	0.115471	0	0	0	0.884529	0	0	0	0	0	0	0	315	330900	33090	315	516900	51690
898	Lijuan Zhang et al,2021	Quercusglauca	Fagaceae	Quercus	The highly suitable region area	8	tree	0.925	SSP585	0	0	0	0	0	0	0	0	0	0.115471	0	0	0	0.884529	0	0	0	0	0	0	0	315	330900	33090	315	544800	54480
899	Runan Zhao et al,2020	Carpinustientaiensis	Betulaceae	Carpinus	The highly suitable region area	8	tree	0.999	RCP2.6	0	0	0	0	0	0	0	0	0	0	0	0	0	0.208731	0	0.177353	0.226467	0	0.241473	0.145975	0	58	13680	1368	58	2990	299
900	Runan Zhao et al,2020	Carpinustientaiensis	Betulaceae	Carpinus	The highly suitable region area	8	tree	0.999	RCP4.5	0	0	0	0	0	0	0	0	0	0	0	0	0	0.208731	0	0.177353	0.226467	0	0.241473	0.145975	0	58	13680	1368	58	2030	203
901	Runan Zhao et al,2020	Carpinustientaiensis	Betulaceae	Carpinus	The highly suitable region area	8	tree	0.999	RCP8.5	0	0	0	0	0	0	0	0	0	0	0	0	0	0.208731	0	0.177353	0.226467	0	0.241473	0.145975	0	58	13680	1368	58	3660	366
902	Runan Zhao et al,2020	Carpinustientaiensis	Betulaceae	Carpinus	The highly suitable region area	8	tree	0.999	RCP2.6	0	0	0	0	0	0	0	0	0	0	0	0	0	0.208731	0	0.177353	0.226467	0	0.241473	0.145975	0	58	13680	1368	58	2390	239
903	Runan Zhao et al,2020	Carpinustientaiensis	Betulaceae	Carpinus	The highly suitable region area	8	tree	0.999	RCP4.5	0	0	0	0	0	0	0	0	0	0	0	0	0	0.208731	0	0.177353	0.226467	0	0.241473	0.145975	0	58	13680	1368	58	2540	254
904	Runan Zhao et al,2020	Carpinustientaiensis	Betulaceae	Carpinus	The highly suitable region area	8	tree	0.999	RCP8.5	0	0	0	0	0	0	0	0	0	0	0	0	0	0.208731	0	0.177353	0.226467	0	0.241473	0.145975	0	58	13680	1368	58	2340	234
905	Yingchang Li et al,2020	Cunninghamialanceolata	Cupressaceae	Cunninghamia	The highly suitable region area	15	tree	0.9	RCP2.6	0	0	0	0	0	0	0	0	0	0	0	0	0	0.266478	0	0.733522	0	0	0	0	0	570	72960	7296	570	65280	6528
906	Yingchang Li et al,2020	Cunninghamialanceolata	Cupressaceae	Cunninghamia	The highly suitable region area	15	tree	0.9	RCP4.5	0	0	0	0	0	0	0	0	0	0	0	0	0	0.266478	0	0.733522	0	0	0	0	0	570	72960	7296	570	124800	12480
907	Yingchang Li et al,2020	Cunninghamialanceolata	Cupressaceae	Cunninghamia	The highly suitable region area	15	tree	0.9	RCP6.0	0	0	0	0	0	0	0	0	0	0	0	0	0	0.266478	0	0.733522	0	0	0	0	0	570	72960	7296	570	46080	4608
908	Yingchang Li et al,2020	Cunninghamialanceolata	Cupressaceae	Cunninghamia	The highly suitable region area	15	tree	0.9	RCP8.5	0	0	0	0	0	0	0	0	0	0	0	0	0	0.266478	0	0.733522	0	0	0	0	0	570	72960	7296	570	66240	6624
909	Yingchang Li et al,2020	Cunninghamialanceolata	Cupressaceae	Cunninghamia	The highly suitable region area	15	tree	0.9	RCP2.6	0	0	0	0	0	0	0	0	0	0	0	0	0	0.266478	0	0.733522	0	0	0	0	0	570	72960	7296	570	47040	4704
910	Yingchang Li et al,2020	Cunninghamialanceolata	Cupressaceae	Cunninghamia	The highly suitable region area	15	tree	0.9	RCP4.5	0	0	0	0	0	0	0	0	0	0	0	0	0	0.266478	0	0.733522	0	0	0	0	0	570	72960	7296	570	42240	4224
911	Yingchang Li et al,2020	Cunninghamialanceolata	Cupressaceae	Cunninghamia	The highly suitable region area	15	tree	0.9	RCP6.0	0	0	0	0	0	0	0	0	0	0	0	0	0	0.266478	0	0.733522	0	0	0	0	0	570	72960	7296	570	13440	1344
912	Yingchang Li et al,2020	Cunninghamialanceolata	Cupressaceae	Cunninghamia	The highly suitable region area	15	tree	0.9	RCP8.5	0	0	0	0	0	0	0	0	0	0	0	0	0	0.266478	0	0.733522	0	0	0	0	0	570	72960	7296	570	9600	960
913	Shuangli Tang et al,2022	Ostryarehderiana	Betulaceae	Ostrya	The highly suitable region area	8	tree	0.839	SSP126	0	0	0	0	0	0	0	0	0.611792	0	0	0	0	0	0	0	0.388208	0	0	0	0	15	374510	37451	15	103483	10348.3
914	Shuangli Tang et al,2022	Ostryarehderiana	Betulaceae	Ostrya	The highly suitable region area	8	tree	0.839	SSP585	0	0	0	0	0	0	0	0	0.611792	0	0	0	0	0	0	0	0.388208	0	0	0	0	15	374510	37451	15	8212.93	821.293
915	Shuangli Tang et al,2022	Ostryarehderiana	Betulaceae	Ostrya	The highly suitable region area	8	tree	0.839	SSP126	0	0	0	0	0	0	0	0	0.611792	0	0	0	0	0	0	0	0.388208	0	0	0	0	15	374510	37451	15	169186	16918.6
916	Shuangli Tang et al,2022	Ostryarehderiana	Betulaceae	Ostrya	The highly suitable region area	8	tree	0.839	SSP585	0	0	0	0	0	0	0	0	0.611792	0	0	0	0	0	0	0	0.388208	0	0	0	0	15	374510	37451	15	22996.2	2299.62
917	Zhongyu Du et al,2021	Ammopiptanthusmongolicus	Fabaceae	Ammopiptanthus	The highly suitable region area	13_1	shrub	0.998	RCP4.5	0	0	0	0.227612	0	0	0.281095	0	0	0	0.202736	0	0	0	0	0	0	0	0	0	0.288557	66	312960	31296	66	256320	25632
918	Zhongyu Du et al,2021	Ammopiptanthusmongolicus	Fabaceae	Ammopiptanthus	The highly suitable region area	13_1	shrub	0.998	RCP8.5	0	0	0	0.227612	0	0	0.281095	0	0	0	0.202736	0	0	0	0	0	0	0	0	0	0.288557	66	312960	31296	66	195840	19584
919	Zhongyu Du et al,2021	Ammopiptanthusmongolicus	Fabaceae	Ammopiptanthus	The highly suitable region area	13_1	shrub	0.998	RCP4.5	0	0	0	0.227612	0	0	0.281095	0	0	0	0.202736	0	0	0	0	0	0	0	0	0	0.288557	66	312960	31296	66	319680	31968
920	Zhongyu Du et al,2021	Ammopiptanthusmongolicus	Fabaceae	Ammopiptanthus	The highly suitable region area	13_1	shrub	0.998	RCP8.5	0	0	0	0.227612	0	0	0.281095	0	0	0	0.202736	0	0	0	0	0	0	0	0	0	0.288557	66	312960	31296	66	322560	32256
921	Zhongyu Du et al,2021	Ammopiptanthusnanus	Fabaceae	Ammopiptanthus	The highly suitable region area	13_1	shrub	0.989	RCP4.5	0	0	0	0	0.204057	0	0.340095	0	0	0	0	0	0	0	0.27685	0	0	0	0	0	0.178998	57	165120	16512	57	43200	4320
922	Zhongyu Du et al,2021	Ammopiptanthusnanus	Fabaceae	Ammopiptanthus	The highly suitable region area	13_1	shrub	0.989	RCP8.5	0	0	0	0	0.204057	0	0.340095	0	0	0	0	0	0	0	0.27685	0	0	0	0	0	0.178998	57	165120	16512	57	42240	4224
923	Zhongyu Du et al,2021	Ammopiptanthusnanus	Fabaceae	Ammopiptanthus	The highly suitable region area	13_1	shrub	0.989	RCP4.5	0	0	0	0	0.204057	0	0.340095	0	0	0	0	0	0	0	0.27685	0	0	0	0	0	0.178998	57	165120	16512	57	203520	20352
924	Zhongyu Du et al,2021	Ammopiptanthusnanus	Fabaceae	Ammopiptanthus	The highly suitable region area	13_1	shrub	0.989	RCP8.5	0	0	0	0	0.204057	0	0.340095	0	0	0	0	0	0	0	0.27685	0	0	0	0	0	0.178998	57	165120	16512	57	142080	14208
925	Chunping Xie et al,2021	Rhodomyrtustomentosa	Myrtaceae	Rhodomyrtus	The highly suitable region area	5	shrub	0.971	RCP2.6	0	0	0	0	0	0	0	0	0.765755	0	0	0.234245	0	0	0	0	0	0	0	0	0	213	257186	25718.6	213	350983	35098.3
926	Chunping Xie et al,2021	Rhodomyrtustomentosa	Myrtaceae	Rhodomyrtus	The highly suitable region area	5	shrub	0.971	RCP4.5	0	0	0	0	0	0	0	0	0.765755	0	0	0.234245	0	0	0	0	0	0	0	0	0	213	257186	25718.6	213	381241	38124.1
927	Chunping Xie et al,2021	Rhodomyrtustomentosa	Myrtaceae	Rhodomyrtus	The highly suitable region area	5	shrub	0.971	RCP8.5	0	0	0	0	0	0	0	0	0.765755	0	0	0.234245	0	0	0	0	0	0	0	0	0	213	257186	25718.6	213	369138	36913.8
928	Chunping Xie et al,2021	Rhodomyrtustomentosa	Myrtaceae	Rhodomyrtus	The highly suitable region area	5	shrub	0.971	RCP2.6	0	0	0	0	0	0	0	0	0.765755	0	0	0.234245	0	0	0	0	0	0	0	0	0	213	257186	25718.6	213	375189	37518.9
929	Chunping Xie et al,2021	Rhodomyrtustomentosa	Myrtaceae	Rhodomyrtus	The highly suitable region area	5	shrub	0.971	RCP4.5	0	0	0	0	0	0	0	0	0.765755	0	0	0.234245	0	0	0	0	0	0	0	0	0	213	257186	25718.6	213	381241	38124.1
930	Chunping Xie et al,2021	Rhodomyrtustomentosa	Myrtaceae	Rhodomyrtus	The highly suitable region area	5	shrub	0.971	RCP8.5	0	0	0	0	0	0	0	0	0.765755	0	0	0.234245	0	0	0	0	0	0	0	0	0	213	257186	25718.6	213	429652	42965.2
931	Qian Zhao et al,2021	Ziziphusspinosa	Rhamnaceae	Ziziphus	The highly suitable region area	2	shrub	0.9526	SSP126	0	0	0	0	0	0	0	0	0	0	0	0	0.731762	0	0	0	0	0	0	0.152637	0.1156	406	9600	960	406	12400	1240
932	Qian Zhao et al,2021	Ziziphusspinosa	Rhamnaceae	Ziziphus	The highly suitable region area	2	shrub	0.9526	SSP245	0	0	0	0	0	0	0	0	0	0	0	0	0.731762	0	0	0	0	0	0	0.152637	0.1156	406	9600	960	406	15500	1550
933	Qian Zhao et al,2021	Ziziphusspinosa	Rhamnaceae	Ziziphus	The highly suitable region area	2	shrub	0.9526	SSP370	0	0	0	0	0	0	0	0	0	0	0	0	0.731762	0	0	0	0	0	0	0.152637	0.1156	406	9600	960	406	8300	830
934	Qian Zhao et al,2021	Ziziphusspinosa	Rhamnaceae	Ziziphus	The highly suitable region area	2	shrub	0.9526	SSP585	0	0	0	0	0	0	0	0	0	0	0	0	0.731762	0	0	0	0	0	0	0.152637	0.1156	406	9600	960	406	26000	2600
935	Qian Zhao et al,2021	Ziziphusspinosa	Rhamnaceae	Ziziphus	The highly suitable region area	2	shrub	0.9526	SSP126	0	0	0	0	0	0	0	0	0	0	0	0	0.731762	0	0	0	0	0	0	0.152637	0.1156	406	9600	960	406	13200	1320
936	Qian Zhao et al,2021	Ziziphusspinosa	Rhamnaceae	Ziziphus	The highly suitable region area	2	shrub	0.9526	SSP245	0	0	0	0	0	0	0	0	0	0	0	0	0.731762	0	0	0	0	0	0	0.152637	0.1156	406	9600	960	406	9400	940
937	Qian Zhao et al,2021	Ziziphusspinosa	Rhamnaceae	Ziziphus	The highly suitable region area	2	shrub	0.9526	SSP370	0	0	0	0	0	0	0	0	0	0	0	0	0.731762	0	0	0	0	0	0	0.152637	0.1156	406	9600	960	406	16300	1630
938	Qian Zhao et al,2021	Ziziphusspinosa	Rhamnaceae	Ziziphus	The highly suitable region area	2	shrub	0.9526	SSP585	0	0	0	0	0	0	0	0	0	0	0	0	0.731762	0	0	0	0	0	0	0.152637	0.1156	406	9600	960	406	8500	850
939	Qian Zhao et al,2021	Ziziphusspinosa	Rhamnaceae	Ziziphus	The highly suitable region area	2	shrub	0.9526	SSP126	0	0	0	0	0	0	0	0	0	0	0	0	0.731762	0	0	0	0	0	0	0.152637	0.1156	406	9600	960	406	28900	2890
940	Qian Zhao et al,2021	Ziziphusspinosa	Rhamnaceae	Ziziphus	The highly suitable region area	2	shrub	0.9526	SSP245	0	0	0	0	0	0	0	0	0	0	0	0	0.731762	0	0	0	0	0	0	0.152637	0.1156	406	9600	960	406	18500	1850
941	Qian Zhao et al,2021	Ziziphusspinosa	Rhamnaceae	Ziziphus	The highly suitable region area	2	shrub	0.9526	SSP370	0	0	0	0	0	0	0	0	0	0	0	0	0.731762	0	0	0	0	0	0	0.152637	0.1156	406	9600	960	406	7000	700
942	Qian Zhao et al,2021	Ziziphusspinosa	Rhamnaceae	Ziziphus	The highly suitable region area	2	shrub	0.9526	SSP585	0	0	0	0	0	0	0	0	0	0	0	0	0.731762	0	0	0	0	0	0	0.152637	0.1156	406	9600	960	406	1200	120
943	Yi Zhao et al,2021	Cunninghamialanceolata	Cupressaceae	Cunninghamia	The highly suitable region area	15	tree	0.9101	SSP126	0	0	0	0	0	0	0	0	0.694283	0	0	0	0	0.305717	0	0	0	0	0	0	0	254	928600	92860	254	813400	81340
944	Yi Zhao et al,2021	Cunninghamialanceolata	Cupressaceae	Cunninghamia	The highly suitable region area	15	tree	0.9101	SSP585	0	0	0	0	0	0	0	0	0.694283	0	0	0	0	0.305717	0	0	0	0	0	0	0	254	928600	92860	254	839000	83900
945	Hang Ning et al.2021	Pinusarmandii	Pinaceae	Pinus	The highly suitable region area	8	tree	0.849	RCP2.6	0	0	0	0	0.168237	0	0	0.227456	0	0	0	0	0	0	0	0.259758	0.344549	0	0	0	0	236	54289.7	5428.97	236	68518.5	6851.85
946	Hang Ning et al.2021	Pinusarmandii	Pinaceae	Pinus	The highly suitable region area	8	tree	0.849	RCP4.5	0	0	0	0	0.168237	0	0	0.227456	0	0	0	0	0	0	0	0.259758	0.344549	0	0	0	0	236	54289.7	5428.97	236	75925.9	7592.59
947	Hang Ning et al.2021	Pinusarmandii	Pinaceae	Pinus	The highly suitable region area	8	tree	0.849	RCP8.5	0	0	0	0	0.168237	0	0	0.227456	0	0	0	0	0	0	0	0.259758	0.344549	0	0	0	0	236	54289.7	5428.97	236	48148.1	4814.81
948	Hang Ning et al.2021	Pinusarmandii	Pinaceae	Pinus	The highly suitable region area	8	tree	0.849	RCP2.6	0	0	0	0	0.168237	0	0	0.227456	0	0	0	0	0	0	0	0.259758	0.344549	0	0	0	0	236	54289.7	5428.97	236	70370.4	7037.04
949	Hang Ning et al.2021	Pinusarmandii	Pinaceae	Pinus	The highly suitable region area	8	tree	0.849	RCP4.5	0	0	0	0	0.168237	0	0	0.227456	0	0	0	0	0	0	0	0.259758	0.344549	0	0	0	0	236	54289.7	5428.97	236	72222.2	7222.22
950	Hang Ning et al.2021	Pinusarmandii	Pinaceae	Pinus	The highly suitable region area	8	tree	0.849	RCP8.5	0	0	0	0	0.168237	0	0	0.227456	0	0	0	0	0	0	0	0.259758	0.344549	0	0	0	0	236	54289.7	5428.97	236	61111.1	6111.11
951	Hang Ning et al.2021	Pinusarmandii	Pinaceae	Pinus	The highly suitable region area	8	tree	0.849	RCP2.6	0	0	0	0	0.168237	0	0	0.227456	0	0	0	0	0	0	0	0.259758	0.344549	0	0	0	0	236	54289.7	5428.97	236	53703.7	5370.37
952	Hang Ning et al.2021	Pinusarmandii	Pinaceae	Pinus	The highly suitable region area	8	tree	0.849	RCP4.5	0	0	0	0	0.168237	0	0	0.227456	0	0	0	0	0	0	0	0.259758	0.344549	0	0	0	0	236	54289.7	5428.97	236	65740.7	6574.07
953	Hang Ning et al.2021	Pinusarmandii	Pinaceae	Pinus	The highly suitable region area	8	tree	0.849	RCP8.5	0	0	0	0	0.168237	0	0	0.227456	0	0	0	0	0	0	0	0.259758	0.344549	0	0	0	0	236	54289.7	5428.97	236	70370.4	7037.04
954	Jinwen Pan et al,2020	LitseacoreanaLevl.var.sinensis	Lauraceae	Litsea	The highly suitable region area	3	tree	0.97	RCP2.6	0	0	0	0	0.267261	0.124722	0	0	0.464365	0	0	0	0	0	0	0.143653	0	0	0	0	0	124	67300	6730	124	12100	1210
955	Jinwen Pan et al,2020	LitseacoreanaLevl.var.sinensis	Lauraceae	Litsea	The highly suitable region area	3	tree	0.97	RCP4.5	0	0	0	0	0.267261	0.124722	0	0	0.464365	0	0	0	0	0	0	0.143653	0	0	0	0	0	124	67300	6730	124	21100	2110
956	Jinwen Pan et al,2020	LitseacoreanaLevl.var.sinensis	Lauraceae	Litsea	The highly suitable region area	3	tree	0.97	RCP8.5	0	0	0	0	0.267261	0.124722	0	0	0.464365	0	0	0	0	0	0	0.143653	0	0	0	0	0	124	67300	6730	124	13800	1380
957	Jinwen Pan et al,2020	LitseacoreanaLevl.var.sinensis	Lauraceae	Litsea	The highly suitable region area	3	tree	0.97	RCP2.6	0	0	0	0	0.267261	0.124722	0	0	0.464365	0	0	0	0	0	0	0.143653	0	0	0	0	0	124	67300	6730	124	23400	2340
958	Jinwen Pan et al,2020	LitseacoreanaLevl.var.sinensis	Lauraceae	Litsea	The highly suitable region area	3	tree	0.97	RCP4.5	0	0	0	0	0.267261	0.124722	0	0	0.464365	0	0	0	0	0	0	0.143653	0	0	0	0	0	124	67300	6730	124	26400	2640
959	Jinwen Pan et al,2020	LitseacoreanaLevl.var.sinensis	Lauraceae	Litsea	The highly suitable region area	3	tree	0.97	RCP8.5	0	0	0	0	0.267261	0.124722	0	0	0.464365	0	0	0	0	0	0	0.143653	0	0	0	0	0	124	67300	6730	124	6900	690
960	Jinwen Pan et al,2020	L.coreanaLevl.var.lanuginosa	Lauraceae	Litsea	The highly suitable region area	3	tree	0.96	RCP2.6	0	0	0	0.240252	0	0	0	0	0.759748	0	0	0	0	0	0	0	0	0	0	0	0	86	132100	13210	86	111900	11190
961	Jinwen Pan et al,2020	L.coreanaLevl.var.lanuginosa	Lauraceae	Litsea	The highly suitable region area	3	tree	0.96	RCP4.5	0	0	0	0.240252	0	0	0	0	0.759748	0	0	0	0	0	0	0	0	0	0	0	0	86	132100	13210	86	60600	6060
962	Jinwen Pan et al,2020	L.coreanaLevl.var.lanuginosa	Lauraceae	Litsea	The highly suitable region area	3	tree	0.96	RCP8.5	0	0	0	0.240252	0	0	0	0	0.759748	0	0	0	0	0	0	0	0	0	0	0	0	86	132100	13210	86	11800	1180
963	Jinwen Pan et al,2020	L.coreanaLevl.var.lanuginosa	Lauraceae	Litsea	The highly suitable region area	3	tree	0.96	RCP2.6	0	0	0	0.240252	0	0	0	0	0.759748	0	0	0	0	0	0	0	0	0	0	0	0	86	132100	13210	86	79200	7920
964	Jinwen Pan et al,2020	L.coreanaLevl.var.lanuginosa	Lauraceae	Litsea	The highly suitable region area	3	tree	0.96	RCP4.5	0	0	0	0.240252	0	0	0	0	0.759748	0	0	0	0	0	0	0	0	0	0	0	0	86	132100	13210	86	6300	630
965	Jinwen Pan et al,2020	L.coreanaLevl.var.lanuginosa	Lauraceae	Litsea	The highly suitable region area	3	tree	0.96	RCP8.5	0	0	0	0.240252	0	0	0	0	0.759748	0	0	0	0	0	0	0	0	0	0	0	0	86	132100	13210	86	300	30
966	Haoxiang Zhao et al,2020	Taiwaniacryptomerioides	Taxodiaceae	Taiwania	The highly suitable region area	15	tree	0.944	SSP126	0	0	0	0	0	0	0	0	0	0	0	0	0	0	0	1	0	0	0	0	0	121	594600	59460	121	185300	18530
967	Haoxiang Zhao et al,2020	Taiwaniacryptomerioides	Taxodiaceae	Taiwania	The highly suitable region area	15	tree	0.944	SSP585	0	0	0	0	0	0	0	0	0	0	0	0	0	0	0	1	0	0	0	0	0	121	594600	59460	121	112700	11270
968	Haoxiang Zhao et al,2020	Taiwaniacryptomerioides	Taxodiaceae	Taiwania	The highly suitable region area	15	tree	0.944	SSP126	0	0	0	0	0	0	0	0	0	0	0	0	0	0	0	1	0	0	0	0	0	121	594600	59460	121	216200	21620
969	Haoxiang Zhao et al,2020	Taiwaniacryptomerioides	Taxodiaceae	Taiwania	The highly suitable region area	15	tree	0.944	SSP585	0	0	0	0	0	0	0	0	0	0	0	0	0	0	0	1	0	0	0	0	0	121	594600	59460	121	20000	2000
970	Shengqi Jian et al,2022	Catalpabungei	Bignoniaceae	Catalpa	The highly suitable region area	9	tree	0.9365	SSP126	0	0	0	0	0	0	0	0	0	0	0	0	0.629301	0	0.227525	0	0	0	0	0	0.143174	43	700000	70000	43	760000	76000
971	Shengqi Jian et al,2022	Catalpabungei	Bignoniaceae	Catalpa	The highly suitable region area	9	tree	0.9365	SSP585	0	0	0	0	0	0	0	0	0	0	0	0	0.629301	0	0.227525	0	0	0	0	0	0.143174	43	700000	70000	43	740000	74000
972	Shengqi Jian et al,2022	Catalpabungei	Bignoniaceae	Catalpa	The highly suitable region area	9	tree	0.9365	SSP126	0	0	0	0	0	0	0	0	0	0	0	0	0.629301	0	0.227525	0	0	0	0	0	0.143174	43	700000	70000	43	740000	74000
973	Shengqi Jian et al,2022	Catalpabungei	Bignoniaceae	Catalpa	The highly suitable region area	9	tree	0.9365	SSP585	0	0	0	0	0	0	0	0	0	0	0	0	0.629301	0	0.227525	0	0	0	0	0	0.143174	43	700000	70000	43	690000	69000
974	Shengqi Jian et al,2022	Catalpabungei	Bignoniaceae	Catalpa	The highly suitable region area	9	tree	0.9365	SSP126	0	0	0	0	0	0	0	0	0	0	0	0	0.629301	0	0.227525	0	0	0	0	0	0.143174	43	700000	70000	43	670000	67000
975	Shengqi Jian et al,2022	Catalpabungei	Bignoniaceae	Catalpa	The highly suitable region area	9	tree	0.9365	SSP585	0	0	0	0	0	0	0	0	0	0	0	0	0.629301	0	0.227525	0	0	0	0	0	0.143174	43	700000	70000	43	730000	73000
976	Shengqi Jian et al,2022	Catalpabungei	Bignoniaceae	Catalpa	The highly suitable region area	9	tree	0.9365	SSP126	0	0	0	0	0	0	0	0	0	0	0	0	0.629301	0	0.227525	0	0	0	0	0	0.143174	43	700000	70000	43	700000	70000
977	Shengqi Jian et al,2022	Catalpabungei	Bignoniaceae	Catalpa	The highly suitable region area	9	tree	0.9365	SSP585	0	0	0	0	0	0	0	0	0	0	0	0	0.629301	0	0.227525	0	0	0	0	0	0.143174	43	700000	70000	43	810000	81000
